# Supplementary material for: Mutational dynamics across VOCs in International travellers and Community transmission underscores importance of Spike-ACE2 interaction
Source: Microbiol Res. 2022 Sep;262:None. doi: 10.1016/j.micres.2022.127099 (PMC9232397; doi:10.1016/j.micres.2022.127099)
Supplement: Supplementary file 1 — Supplementary material [file mmc1.xlsx]

## Sheet: Supplementary table 1
Table S1: Sample-wise information and sequencing statistics
Sample	Clade	Depth	Coverage	Lineage	Sequencing platform	Gender	Age	Collection Date	Recived date
OM993	21L (Omicron)	3576.29	99.5987	BA.2	Illumina Nextseq	Male	18	2022-01-10	2022-01-10
OM992	21M (Omicron)	2923.08	97.7226	B.1.1.529	Illumina Nextseq	Female	20	2022-01-10	2022-01-10
OM957	21M (Omicron)	1994.39	90.6531	B.1.1.529	Illumina Nextseq	Male	43	2022-01-09	2022-01-10
OM936	21M (Omicron)	1189.23	94.5825	B.1.1.529	Illumina Nextseq	Male	38	2022-01-08	2022-01-10
OM926	21L (Omicron)	6162.81	99.7793	BA.2	Illumina Nextseq	Female	88	00-01-1900	2022-01-10
OM925	21L (Omicron)	6135.24	99.5887	BA.2	Illumina Nextseq	Male	41	00-01-1900	2022-01-10
OM924	21K (Omicron)	1455.04	97.3949	B.1.1.529	Illumina Nextseq	Male	30	2022-01-07	2022-01-08
OM915	21K (Omicron)	3428.75	95.3918	BA.1	Illumina Nextseq	Female	26	2022-01-08	2022-01-08
OM902	21K (Omicron)	2935.63	93.4254	BA.1	Illumina Nextseq	Male	25	2022-01-08	2022-01-08
OM901	21K (Omicron)	4695.83	98.4082	BA.1	Illumina Nextseq	Male	30	2022-01-08	2022-01-08
OM900	21K (Omicron)	5688.65	98.8195	BA.1	Illumina Nextseq	Male	43	2022-01-08	2022-01-08
OM899	21K (Omicron)	3548.94	95.054	BA.1	Illumina Nextseq	Female	30	2022-01-08	2022-01-08
OM875	21K (Omicron)	4999.85	98.3848	BA.1	Illumina Nextseq	Male	42	2022-01-07	2022-01-08
OM846	21K (Omicron)	5077.17	99.0804	BA.1	Illumina Nextseq	Female	26	2022-01-07	2022-01-07
OM845	21K (Omicron)	4074.94	97.2444	BA.1	Illumina Nextseq	Male	32	2022-01-07	2022-01-07
OM817	21L (Omicron)	2872.7	93.5324	BA.2	Illumina Nextseq	Male	61	2022-01-06	2022-01-07
OM816	21L (Omicron)	5591.21	99.7559	BA.2	Illumina Nextseq	Female	85	2022-01-06	2022-01-07
OM815	21L (Omicron)	4643.91	99.2141	BA.2	Illumina Nextseq	Male	34	2022-01-06	2022-01-07
OM814	21L (Omicron)	5825.6	99.8896	BA.2	Illumina Nextseq	Female	60	2022-01-06	2022-01-07
OM812	21L (Omicron)	1827.47	91.0009	B.1.1.529	Illumina Nextseq	Male	48	2022-01-06	2022-01-07
OM811	21L (Omicron)	5204.31	99.0302	BA.2	Illumina Nextseq	Female	64	2022-01-06	2022-01-07
OM810	21L (Omicron)	5454.49	99.8027	BA.2	Illumina Nextseq	Male	65	2022-01-06	2022-01-07
OM783	21K (Omicron)	5514.48	96.9903	BA.1	Illumina Nextseq	Female	52	2022-01-06	2022-01-06
OM781	21K (Omicron)	4656.68	99.0971	BA.1	Illumina Nextseq	Female	18	2022-01-06	2022-01-06
OM780	21K (Omicron)	5595	98.7727	BA.1	Illumina Nextseq	Male	23	2022-01-06	2022-01-06
OM778	21K (Omicron)	5068.06	99.5419	BA.1	Illumina Nextseq	Female	44	2022-01-06	2022-01-06
OM807	20A	4943.31	99.6522	B.1.1.529	Illumina Nextseq	Male	15	2022-01-04	2022-01-06
OM804	21L (Omicron)	4126.56	96.5957	BA.2	Illumina Nextseq	Female	60	2022-01-04	2022-01-06
OM803	21K (Omicron)	5105.5	99.2074	BA.1	Illumina Nextseq	Male	37	2022-01-04	2022-01-06
OM802	21L (Omicron)	5356.19	99.689	BA.2	Illumina Nextseq	Male	58	2022-01-04	2022-01-06
OM801	21K (Omicron)	5080.53	98.3246	BA.1	Illumina Nextseq	Male	53	2022-01-04	2022-01-06
OM800	21L (Omicron)	3182.54	97.2578	BA.2	Illumina Nextseq	Male	22	2022-01-04	2022-01-06
OM799	21K (Omicron)	3588.12	94.131	BA.1	Illumina Nextseq	MALE	55	2022-01-04	2022-01-06
OM798	20A	4151.07	98.5453	B.1.1.529	Illumina Nextseq	Male	44	2022-01-04	2022-01-06
OM987	21K (Omicron)	4506.58	99.5954	BA.1	Illumina Nextseq	Female	56	2022-01-09	2022-01-10
OM981	21K (Omicron)	5239.15	99.6823	BA.1	Illumina Nextseq	Female	22	2022-01-09	2022-01-10
OM850	21K (Omicron)	2546.55	97.9567	BA.1	Illumina Nextseq	Female	31	2022-01-07	2022-01-07
OM776	21L (Omicron)	4013.71	98.8697	BA.2	Illumina Nextseq	Male	47	2022-01-05	2022-01-06
OM929	21M (Omicron)	2668.22	98.6791	B.1.1.529	Illumina Nextseq	Male	25	2022-01-08	2022-01-10
OM990	21K (Omicron)	4752.16	99.3713	BA.1	Illumina Nextseq	Male	30	2022-01-10	2022-01-10
OM784	21K (Omicron)	5838.83	99.6054	BA.1	Illumina Nextseq	Male	31	2022-01-06	2022-01-06
OM835	21L (Omicron)	5305.23	99.2877	BA.2	Illumina Nextseq	Female	47	2022-01-06	2022-01-07
OM914	21L (Omicron)	4515.03	99.6622	BA.2	Illumina Nextseq	Female	31	2022-01-08	2022-01-08
OM908	21K (Omicron)	5040.59	99.6288	BA.1	Illumina Nextseq	Male	27	2022-01-08	2022-01-08
OM911	21K (Omicron)	4668.71	98.9533	BA.1	Illumina Nextseq	Male	31	2022-01-08	2022-01-08
OM852	21K (Omicron)	3941.26	98.5219	BA.1	Illumina Nextseq	Male	47	2022-01-07	2022-01-07
OM909	21K (Omicron)	5021.55	99.5987	BA.1	Illumina Nextseq	Male	32	2022-01-08	2022-01-08
OM1001	21M (Omicron)	2268.25	98.0972	B.1.1.529	Illumina Nextseq	Male	25	2022-01-10	2022-01-10
OM865	21K (Omicron)	3764.08	96.4953	BA.1	Illumina Nextseq	Male	31	2022-01-06	2022-01-07
OM964	21L (Omicron)	4674.26	99.7726	BA.2	Illumina Nextseq	Male	31	2022-01-09	2022-01-10
OM966	21L (Omicron)	4652.95	99.8261	BA.2	Illumina Nextseq	Male	37	2022-01-09	2022-01-10
OM968	21L (Omicron)	3932.05	99.7592	BA.2	Illumina Nextseq	Male	26	2022-01-09	2022-01-10
OM862	21K (Omicron)	4608.41	99.6723	BA.1	Illumina Nextseq	Female	36	2022-01-06	2022-01-07
OM836	21L (Omicron)	4572.17	99.0202	BA.2	Illumina Nextseq	Female	36	2022-01-06	2022-01-07
OM824	21L (Omicron)	4239.14	99.4482	BA.2	Illumina Nextseq	Male	43	2022-01-06	2022-01-07
OM847	21K (Omicron)	4136.03	96.6926	BA.1	Illumina Nextseq	Male	49	2022-01-07	2022-01-07
OM904	21K (Omicron)	3115.35	95.9335	BA.1	Illumina Nextseq	Female	35	2022-01-08	2022-01-08
OM922	21K (Omicron)	5913.77	99.6957	BA.1	Illumina Nextseq	Male	24	2022-01-07	2022-01-08
OM853	21K (Omicron)	5072.03	99.7224	BA.1	Illumina Nextseq	Male	28	2022-01-07	2022-01-07
OM999	21M (Omicron)	2233.85	97.1374	B.1.1.529	Illumina Nextseq	Male	23	2022-01-10	2022-01-10
OM995	21K (Omicron)	2868.3	97.4584	B.1.1.529	Illumina Nextseq	Male	38	2022-01-10	2022-01-10
OM1000	21M (Omicron)	1975.47	91.5794	B.1.1.529	Illumina Nextseq	Male	34	2022-01-10	2022-01-10
OM860	21K (Omicron)	3697.62	98.1039	B.1.1.529	Illumina Nextseq	Male	64	2022-01-06	2022-01-07
OM858	21K (Omicron)	4800.7	98.3647	BA.1	Illumina Nextseq	Male	64	2022-01-06	2022-01-07
OM965	21L (Omicron)	4826.42	99.8027	BA.2	Illumina Nextseq	Male	25	2022-01-09	2022-01-10
OM857	21K (Omicron)	4223.41	96.298	BA.1	Illumina Nextseq	Male	25	2022-01-06	2022-01-07
OM864	21K (Omicron)	5466.21	99.689	BA.1	Illumina Nextseq	Female	34	2022-01-06	2022-01-07
OM863	21K (Omicron)	4425.34	97.2444	BA.1	Illumina Nextseq	Male	24	2022-01-06	2022-01-07
OM838	21K (Omicron)	5393.18	99.3211	BA.1	Illumina Nextseq	Male	31	2022-01-06	2022-01-07
OM963	21K (Omicron)	4863.12	99.8027	B.1.1.529	Illumina Nextseq	Male	21	2022-01-09	2022-01-10
OM861	21K (Omicron)	3162.02	97.1073	BA.1	Illumina Nextseq	Female	44	2022-01-06	2022-01-07
OM891	21K (Omicron)	5518.46	99.5887	BA.1	Illumina Nextseq	Male	33	2022-01-07	2022-01-08
OM839	21L (Omicron)	5500.29	99.2141	BA.2	Illumina Nextseq	Male	48	2022-01-06	2022-01-07
OM967	21L (Omicron)	5148.4	99.7659	BA.2	Illumina Nextseq	Male	31	2022-01-09	2022-01-10
OM986	21K (Omicron)	4443.24	99.6522	B.1.1.529	Illumina Nextseq	Male	46	2022-01-09	2022-01-10
OM893	21L (Omicron)	5618.08	98.5386	BA.2	Illumina Nextseq	Female	25	2022-01-07	2022-01-08
OM892	21L (Omicron)	4571.13	99.6321	BA.2	Illumina Nextseq	Male	28	2022-01-07	2022-01-08
OM820	21K (Omicron)	3219.1	96.2646	BA.1	Illumina Nextseq	Male	34	2022-01-06	2022-01-07
OM825	21K (Omicron)	4847.62	98.0738	BA.1	Illumina Nextseq	Male	30	2022-01-06	2022-01-07
OM930	21L (Omicron)	3956	99.7693	BA.2	Illumina Nextseq	Male	52	2022-01-08	2022-01-10
OM658	21K (Omicron)	3677.98	99.3479	B.1.1.529	Illumina Nextseq	Female	68	00-01-1900	2022-01-04
OM657	21K (Omicron)	2040.06	95.4887	BA.1	Illumina Nextseq	Male	73	00-01-1900	2022-01-04
OM654	21K (Omicron)	2861.73	92.9505	BA.1	Illumina Nextseq	Female	7	00-01-1900	2022-01-04
OM650	21L (Omicron)	5324.93	99.8161	BA.2	Illumina Nextseq	Female	43	00-01-1900	2022-01-04
OM649	21L (Omicron)	2629.18	97.0973	BA.2	Illumina Nextseq	Female	31	00-01-1900	2022-01-04
OM647	21L (Omicron)	3823.57	97.4116	BA.2	Illumina Nextseq	Male	72	00-01-1900	2022-01-04
OM646	20A	3381.87	99.2342	AY.127	Illumina Nextseq	Female	17	00-01-1900	2022-01-04
OM643	21L (Omicron)	3726.78	99.475	BA.2	Illumina Nextseq	Male	61	00-01-1900	2022-01-04
OM642	21K (Omicron)	3355.88	93.8234	BA.1	Illumina Nextseq	Male	32	00-01-1900	2022-01-04
OM641	21L (Omicron)	3258.54	97.5956	B.1.1.529	Illumina Nextseq	Female	31	00-01-1900	2022-01-04
OM989	21K (Omicron)	4502.19	98.0938	BA.1	Illumina Nextseq	Male	35	2022-01-10	2022-01-10
OM944	21K (Omicron)	3879.04	96.6826	BA.1	Illumina Nextseq	Male	25	2022-01-08	2022-01-10
OM942	21K (Omicron)	1008.05	94.9503	BA.1	Illumina Nextseq	Male	23	2022-01-08	2022-01-10
OM941	21M (Omicron)	642.903	90.399	B.1.1.529	Illumina Nextseq	Male	40	2022-01-08	2022-01-10
OM940	21M (Omicron)	1422.14	90.4424	B.1.1.529	Illumina Nextseq	Female	29	2022-01-08	2022-01-10
OM939	21K (Omicron)	3074.55	99.602	BA.1	Illumina Nextseq	Female	26	2022-01-08	2022-01-10
OM928	21M (Omicron)	3063.4	99.4348	B.1.1.529	Illumina Nextseq	Male	53	2022-01-08	2022-01-10
OM876	21K (Omicron)	4472.96	99.6723	BA.1	Illumina Nextseq	Male	35	2022-01-07	2022-01-08
OM830	21K (Omicron)	4604.99	97.4618	BA.1	Illumina Nextseq	Male	14	2022-01-06	2022-01-07
OM877	21K (Omicron)	5154.35	99.5218	BA.1	Illumina Nextseq	Male	6	2022-01-07	2022-01-08
OM947	21L (Omicron)	3310.27	98.4182	BA.2	Illumina Nextseq	Male	24	2022-01-08	2022-01-10
OM945	21K (Omicron)	2584.96	98.3614	B.1.1.529	Illumina Nextseq	Male	43	2022-01-08	2022-01-10
OM931	21K (Omicron)	2386.58	96.7662	BA.1	Illumina Nextseq	Male	31	2022-01-08	2022-01-10
OM775	21L (Omicron)	5841.97	99.7826	BA.2	Illumina Nextseq	Male	41	2022-01-05	2022-01-06
OM871	21K (Omicron)	3828.16	97.7661	BA.1	Illumina Nextseq	Female	44	2022-01-07	2022-01-08
OM840	21K (Omicron)	4726.87	98.8128	BA.1	Illumina Nextseq	Male	24	2022-01-06	2022-01-07
OM916	21K (Omicron)	5557.67	99.7224	BA.1	Illumina Nextseq	Male	28	2022-01-08	2022-01-08
OM921	21K (Omicron)	5530.78	99.5719	BA.1	Illumina Nextseq	Female	37	2022-01-07	2022-01-08
OM994	21M (Omicron)	2062.47	97.0237	B.1.1.529	Illumina Nextseq	Male	29	2022-01-10	2022-01-10
OM953	21K (Omicron)	3247.99	97.8497	B.1.1.529	Illumina Nextseq	Male	36	2022-01-09	2022-01-10
OM951	21K (Omicron)	2715.72	97.0939	B.1.1.529	Illumina Nextseq	Male	25	2022-01-09	2022-01-10
OM855	21L (Omicron)	5548.96	99.6522	BA.2	Illumina Nextseq	Male	24	2022-01-07	2022-01-07
OM970	21K (Omicron)	3165.73	99.1707	B.1.1.529	Illumina Nextseq	Male	33	2022-01-09	2022-01-10
OM971	21M (Omicron)	1961.34	94.84	B.1.1.529	Illumina Nextseq	Male	40	2022-01-09	2022-01-10
OM984	21K (Omicron)	4493.91	99.6054	BA.1	Illumina Nextseq	Female	20	2022-01-09	2022-01-10
OM985	21L (Omicron)	5061.01	99.6121	BA.2	Illumina Nextseq	Male	49	2022-01-09	2022-01-10
OM895	21K (Omicron)	4359.89	95.1811	BA.1	Illumina Nextseq	Male	61	2022-01-07	2022-01-08
OM988	21K (Omicron)	4357.12	99.7057	B.1.1.529	Illumina Nextseq	Male	30	2022-01-09	2022-01-10
OM938	21M (Omicron)	2233.7	97.5487	B.1.1.529	Illumina Nextseq	Female	42	2022-01-08	2022-01-10
OM991	21M (Omicron)	1721.27	93.6762	B.1.1.529	Illumina Nextseq	Female	22	2022-01-10	2022-01-10
OM819	21K (Omicron)	4827.98	98.4015	BA.1	Illumina Nextseq	Male	32	2022-01-06	2022-01-07
OM894	21L (Omicron)	5664.68	99.7793	BA.2	Illumina Nextseq	Male	26	2022-01-07	2022-01-08
OM874	21K (Omicron)	2384.07	94.8567	BA.1	Illumina Nextseq	Male	35	2022-01-07	2022-01-08
OM973	21L (Omicron)	2849.42	98.1942	BA.2	Illumina Nextseq	Male	36	2022-01-09	2022-01-10
OM996	21M (Omicron)	1667.61	93.0843	B.1.1.529	Illumina Nextseq	Male	33	2022-01-10	2022-01-10
OM896	21K (Omicron)	4871.51	98.1273	BA.1	Illumina Nextseq	Female	25	2022-01-08	2022-01-08
OM1002	21M (Omicron)	2109.63	93.2348	B.1.1.529	Illumina Nextseq	Male	33	2022-01-10	2022-01-10
OM998	21M (Omicron)	1999.82	96.6358	B.1.1.529	Illumina Nextseq	Male	26	2022-01-10	2022-01-10
OM897	21K (Omicron)	4921.29	99.4114	BA.1	Illumina Nextseq	Female	44	2022-01-08	2022-01-08
OM913	21K (Omicron)	3257.92	97.9935	B.1.1.529	Illumina Nextseq	Male	24	2022-01-08	2022-01-08
OM856	21K (Omicron)	5996.19	99.7258	BA.1	Illumina Nextseq	Female	46	2022-01-06	2022-01-07
OM923	21L (Omicron)	5423.32	98.7961	BA.2	Illumina Nextseq	Male	31	2022-01-07	2022-01-08
OM848	21L (Omicron)	5675.13	99.8896	BA.2	Illumina Nextseq	Male	25	2022-01-07	2022-01-07
OM791	21K (Omicron)	5030.54	99.2977	BA.1	Illumina Nextseq	Male	49	2022-01-06	2022-01-06
OM787	21K (Omicron)	3998.06	98.3012	BA.1	Illumina Nextseq	Male	28	2022-01-06	2022-01-06
OM849	21M (Omicron)	3872.13	98.8998	B.1.1.529	Illumina Nextseq	Male	34	2022-01-07	2022-01-07
OM792	21K (Omicron)	3466.72	96.2713	BA.1	Illumina Nextseq	Female	24	2022-01-06	2022-01-06
OM854	21K (Omicron)	5346.7	99.7659	BA.1	Illumina Nextseq	Female	28	2022-01-07	2022-01-07
OM782	21K (Omicron)	4054.59	97.1073	BA.1	Illumina Nextseq	Male	31	2022-01-06	2022-01-06
OM790	21K (Omicron)	4331.94	99.3178	BA.1	Illumina Nextseq	Male	31	2022-01-06	2022-01-06
OM960	21K (Omicron)	2651.71	98.1106	BA.1	Illumina Nextseq	Male	60	2022-01-09	2022-01-10
OM954	21K (Omicron)	3585.5	99.8094	BA.1	Illumina Nextseq	Male	47	2022-01-09	2022-01-10
OM946	21M (Omicron)	1456.33	94.1712	B.1.1.529	Illumina Nextseq	Male	22	2022-01-08	2022-01-10
OM937	21L (Omicron)	3093.24	98.6924	BA.2	Illumina Nextseq	Female	61	2022-01-08	2022-01-10
OM934	21M (Omicron)	1644.99	96.5154	B.1.1.529	Illumina Nextseq	Male	30	2022-01-08	2022-01-10
OM933	21L (Omicron)	2990.57	99.3613	BA.2	Illumina Nextseq	Female	28	2022-01-08	2022-01-10
OM932	21M (Omicron)	1818.03	95.2346	B.1.1.529	Illumina Nextseq	Male	27	2022-01-08	2022-01-10
OM903	21K (Omicron)	6058.67	99.699	BA.1	Illumina Nextseq	Female	21	2022-01-08	2022-01-08
OM822	21K (Omicron)	5696.57	99.0737	BA.1	Illumina Nextseq	Male	35	2022-01-06	2022-01-07
OM884	21K (Omicron)	4941.29	99.0302	BA.1	Illumina Nextseq	Female	23	2022-01-07	2022-01-08
OM873	21L (Omicron)	5311.04	99.5519	BA.2	Illumina Nextseq	Female	28	2022-01-07	2022-01-08
OM885	21L (Omicron)	4819.3	99.0235	BA.2	Illumina Nextseq	Male	30	2022-01-07	2022-01-08
OM881	21K (Omicron)	4578.23	97.2812	BA.1	Illumina Nextseq	Male	40	2022-01-07	2022-01-08
OM869	21L (Omicron)	5432.3	99.7325	BA.2	Illumina Nextseq	male	31	00-01-1900	2022-01-07
OM868	21L (Omicron)	5837.23	99.806	BA.2	Illumina Nextseq	male	45	00-01-1900	2022-01-07
OM867	21L (Omicron)	6087.83	99.8428	BA.2	Illumina Nextseq	male	52	00-01-1900	2022-01-07
OM866	21L (Omicron)	3102.51	97.0739	BA.2	Illumina Nextseq	Female	50	00-01-1900	2022-01-07
OM795	21L (Omicron)	6593.55	99.4348	BA.2	Illumina Nextseq	Male	50	2022-03-01	2022-01-06
OM794	21K (Omicron)	3754.71	95.9736	BA.1	Illumina Nextseq	Male	40	2022-01-01	2022-01-06
OM959	21K (Omicron)	4207.79	99.6522	BA.1	Illumina Nextseq	Male	37	2022-01-09	2022-01-10
OM958	21K (Omicron)	4371.78	99.699	BA.1	Illumina Nextseq	Male	27	2022-01-09	2022-01-10
OM956	21M (Omicron)	1692.72	92.5158	B.1.1.529	Illumina Nextseq	Female	25	2022-01-09	2022-01-10
OM955	20B	1805.63	92.071	B.1.1.529	Illumina Nextseq	Male	53	2022-01-09	2022-01-10
OM950	21K (Omicron)	3793.45	99.1305	BA.1	Illumina Nextseq	Female	28	2022-01-09	2022-01-10
OM912	21K (Omicron)	2906.36	91.8871	BA.1	Illumina Nextseq	Male	35	2022-01-08	2022-01-08
OM826	21K (Omicron)	5266.93	99.2944	BA.1	Illumina Nextseq	Male	45	2022-01-06	2022-01-07
OM764	21K (Omicron)	1062.97	90.399	BA.1	Illumina Nextseq	Male	39	2022-01-05	2022-01-06
OM977	21M (Omicron)	1788.02	91.8704	B.1	Illumina Nextseq	Male	57	2022-01-09	2022-01-10
OM793	21K (Omicron)	4732.93	98.5353	BA.1	Illumina Nextseq	Male	32	2022-01-06	2022-01-06
OM823	21K (Omicron)	5276.29	98.1306	BA.1	Illumina Nextseq	Male	11	2022-01-06	2022-01-07
OM870	21K (Omicron)	4070.87	97.5487	BA.1	Illumina Nextseq	Female	35	2022-01-07	2022-01-08
OM879	21K (Omicron)	3326.66	94.1778	BA.1	Illumina Nextseq	Male	49	2022-01-07	2022-01-08
OM997	21M (Omicron)	1822.58	92.1747	B.1.1.529	Illumina Nextseq	Male	50	2022-01-10	2022-01-10
OM918	21K (Omicron)	2240.3	92.3787	BA.1	Illumina Nextseq	Male	30	2022-01-07	2022-01-08
OM917	21K (Omicron)	4922.77	98.5219	BA.1	Illumina Nextseq	Male	55	2022-01-07	2022-01-08
OM920	20B	3720.75	98.9533	B.1.1	Illumina Nextseq	Male	42	2022-01-07	2022-01-08
OM919	21K (Omicron)	4429.46	97.1709	BA.1	Illumina Nextseq	Male	64	2022-01-07	2022-01-08
OM962	21M (Omicron)	2861.68	97.4885	B.1.1.529	Illumina Nextseq	Male	44	2022-01-09	2022-01-10
OM927	21K (Omicron)	2474.92	96.813	B.1.1.529	Illumina Nextseq	Male	33	2022-01-08	2022-01-10
OM979	21K (Omicron)	4242.07	99.4148	B.1.1.529	Illumina Nextseq	Male	34	2022-01-09	2022-01-10
OM982	21M (Omicron)	2011.88	93.7063	B.1.1.529	Illumina Nextseq	Male	32	2022-01-09	2022-01-10
OM972	21M (Omicron)	2158.96	96.8297	B.1.1.529	Illumina Nextseq	Male	39	2022-01-09	2022-01-10
OM978	21M (Omicron)	2467.03	97.3949	B.1.1.529	Illumina Nextseq	Female	24	2022-01-09	2022-01-10
OM889	21K (Omicron)	4457.6	97.5454	BA.1	Illumina Nextseq	Male	40	2022-01-07	2022-01-08
OM888	21K (Omicron)	4980	98.2477	B.1.1.529	Illumina Nextseq	Male	35	2022-01-07	2022-01-08
OM890	21K (Omicron)	4583.66	97.9734	BA.1	Illumina Nextseq	Male	38	2022-01-07	2022-01-08
OM772	21K (Omicron)	1480.26	91.2484	BA.1	Illumina Nextseq	Male	61	2022-01-05	2022-01-06
OM765	21K (Omicron)	1483.4	92.5994	BA.1	Illumina Nextseq	Male	57	2022-01-05	2022-01-06
OM767	21K (Omicron)	3487.18	96.2847	BA.1	Illumina Nextseq	Male	36	2022-01-05	2022-01-06
OM774	21K (Omicron)	5314.86	99.0001	BA.1	Illumina Nextseq	Male	25	2022-01-05	2022-01-06
OM827	21K (Omicron)	5099.78	97.9734	BA.1	Illumina Nextseq	Male	27	2022-01-06	2022-01-07
OM828	21L (Omicron)	5096.47	99.2777	BA.2	Illumina Nextseq	Female	59	2022-01-06	2022-01-07
OM837	21L (Omicron)	5543.24	99.7425	BA.2	Illumina Nextseq	Male	37	2022-01-06	2022-01-07
OM882	21K (Omicron)	5821.46	99.6188	BA.1	Illumina Nextseq	Male	23	2022-01-07	2022-01-08
OM983	21K (Omicron)	5963.14	99.689	BA.1	Illumina Nextseq	Female	41	2022-01-09	2022-01-10
OM883	21K (Omicron)	5850.7	99.6823	BA.1	Illumina Nextseq	Male	20	2022-01-07	2022-01-08
OM974	21M (Omicron)	1667.5	90.8237	B.1.1.529	Illumina Nextseq	Male	49	2022-01-09	2022-01-10
OM976	21K (Omicron)	4744.45	99.0335	B.1.1.529	Illumina Nextseq	Male	25	2022-01-09	2022-01-10
OM975	21K (Omicron)	5294.17	99.7492	BA.1	Illumina Nextseq	Male	77	2022-01-09	2022-01-10
OM906	21K (Omicron)	4429.84	98.9767	BA.1	Illumina Nextseq	Female	31	2022-01-08	2022-01-08
OM969	21M (Omicron)	1578.25	95.1476	B.1.1.529	Illumina Nextseq	Male	26	2022-01-09	2022-01-10
OM768	21K (Omicron)	4512.88	98.6557	BA.1	Illumina Nextseq	Female	32	2022-01-05	2022-01-06
OM760	21L (Omicron)	3646.27	97.017	BA.2	Illumina Nextseq	F	56	00-01-1900	2022-01-06
OM759	21L (Omicron)	4876.61	99.6723	BA.2	Illumina Nextseq	M	20	00-01-1900	2022-01-06
OM758	21L (Omicron)	4702.07	99.2643	BA.2	Illumina Nextseq	F	46	00-01-1900	2022-01-06
OM757	21L (Omicron)	4969.17	98.9265	BA.2	Illumina Nextseq	M	79	00-01-1900	2022-01-06
OM755	21L (Omicron)	3402.77	96.6124	BA.2	Illumina Nextseq	F	16	00-01-1900	2022-01-06
OM754	21L (Omicron)	4257.43	97.8965	BA.2	Illumina Nextseq	M	33	00-01-1900	2022-01-06
OM796	21L (Omicron)	2894.22	91.5794	BA.2	Illumina Nextseq	Female	23	30-12-2021	2022-01-06
OM749	21K (Omicron)	1443.61	98.7	BA.1	Illumina MiSeq	0	0	00-01-1900	2022-01-05
OM746	21K (Omicron)	1106.04	97.6	BA.1	Illumina MiSeq	Male	39	2022-01-05	2022-01-05
OM745	21K (Omicron)	1474.2	97.8	BA.1	Illumina MiSeq	Female	26	2022-01-05	2022-01-05
OM743	21K (Omicron)	1652.1	98.65	BA.1	Illumina MiSeq	Male	37	2022-01-05	2022-01-05
OM736	21K (Omicron)	738.027	97.11	BA.1	Illumina MiSeq	Male	32	2022-01-05	2022-01-05
OM734	21K (Omicron)	921.564	94.38	BA.1	Illumina MiSeq	Female	22	2022-01-05	2022-01-05
OM727	21K (Omicron)	1310.82	98.4	BA.1	Illumina MiSeq	Female	52	2022-01-05	2022-01-05
OM726	21K (Omicron)	787.457	96.67	BA.1	Illumina MiSeq	Male	55	2022-01-05	2022-01-05
OM693	21K (Omicron)	1198.94	97.67	BA.1	Illumina MiSeq	Male	40	00-01-1900	2022-01-04
OM639	21L (Omicron)	878.394	96.61	BA.2	Illumina MiSeq	Female	65	00-01-1900	2022-01-04
OM638	21L (Omicron)	1624.85	98.48	BA.2	Illumina MiSeq	Male	68	00-01-1900	2022-01-04
OM637	21L (Omicron)	1200.94	95.68	BA.2	Illumina MiSeq	Female	51	00-01-1900	2022-01-04
OM636	21L (Omicron)	1236.83	97.84	BA.2	Illumina MiSeq	Male	46	00-01-1900	2022-01-04
OM635	21L (Omicron)	954.189	96.49	BA.2	Illumina MiSeq	Male	16	00-01-1900	2022-01-04
OM720	21K (Omicron)	1109.09	96.46	BA.1	Illumina MiSeq	Male	39	2022-01-04	2022-01-05
OM721	21K (Omicron)	1878.03	98.2	BA.1	Illumina MiSeq	Male	49	2022-01-04	2022-01-05
OM670	21K (Omicron)	481.357	91.04	BA.1	Illumina MiSeq	Female	8	00-01-1900	2022-01-04
OM703	21K (Omicron)	368.644	95.16	BA.1	Illumina MiSeq	Male	22	00-01-1900	2022-01-04
OM742	21K (Omicron)	1327.21	99.07	BA.1	Illumina MiSeq	Male	30	2022-01-05	2022-01-05
OM716	21K (Omicron)	1466.63	97.69	BA.1	Illumina MiSeq	Male	42	2022-01-04	2022-01-05
OM686	21K (Omicron)	569.5	95.65	BA.1	Illumina MiSeq	Female	29	00-01-1900	2022-01-04
OM677	21K (Omicron)	1194.49	98.13	BA.1	Illumina MiSeq	Female	48	00-01-1900	2022-01-04
OM675	21K (Omicron)	1276.67	96.31	BA.1	Illumina MiSeq	Female	49	00-01-1900	2022-01-04
OM724	21K (Omicron)	1011.38	97.15	BA.1	Illumina MiSeq	Male	53	2022-01-04	2022-01-05
OM684	21K (Omicron)	969.227	95.26	BA.1	Illumina MiSeq	Male	27	00-01-1900	2022-01-04
OM710	21K (Omicron)	1172.21	96.3	BA.1	Illumina MiSeq	Female	32	2022-01-04	2022-01-05
OM699	21K (Omicron)	1139.74	97.98	BA.1	Illumina MiSeq	Female	30	00-01-1900	2022-01-04
OM698	21K (Omicron)	759.855	97.53	BA.1	Illumina MiSeq	Male	26	00-01-1900	2022-01-04
OM697	21K (Omicron)	1008.18	98.12	BA.1	Illumina MiSeq	Female	32	00-01-1900	2022-01-04
OM696	21K (Omicron)	1136.44	97.81	BA.1	Illumina MiSeq	Male	38	00-01-1900	2022-01-04
OM695	21K (Omicron)	1022.04	98.12	BA.1	Illumina MiSeq	Male	29	00-01-1900	2022-01-04
OM688	21K (Omicron)	1214.8	98.08	BA.1	Illumina MiSeq	Female	26	00-01-1900	2022-01-04
OM685	21K (Omicron)	1259.42	97.07	BA.1	Illumina MiSeq	Male	35	00-01-1900	2022-01-04
OM683	21K (Omicron)	861.335	95.31	BA.1	Illumina MiSeq	Male	36	00-01-1900	2022-01-04
OM714	21K (Omicron)	749.827	90.16	BA.1	Illumina MiSeq	Male	46	2022-01-04	2022-01-05
OM713	21K (Omicron)	1154.46	98.05	BA.1	Illumina MiSeq	Female	15	2022-01-04	2022-01-05
OM712	21K (Omicron)	1223.7	97.91	BA.1	Illumina MiSeq	Female	41	2022-01-04	2022-01-05
OM708	21K (Omicron)	731.508	95.82	BA.1	Illumina MiSeq	Female	34	2022-01-04	2022-01-05
OM707	21K (Omicron)	805.371	97.25	BA.1	Illumina MiSeq	Female	38	2022-01-04	2022-01-05
OM668	21K (Omicron)	1008.03	97.51	BA.1	Illumina MiSeq	Female	32	00-01-1900	2022-01-04
OM748	21K (Omicron)	871.488	97.06	BA.1	Illumina MiSeq	Male	45	2022-01-05	2022-01-05
OM747	21K (Omicron)	1051.02	97.32	BA.1	Illumina MiSeq	Male	85	2022-01-05	2022-01-05
OM740	21L (Omicron)	1078.86	99.22	BA.2	Illumina MiSeq	Female	42	2022-01-05	2022-01-05
OM733	21K (Omicron)	1338.36	98.02	BA.1	Illumina MiSeq	Male	36	2022-01-05	2022-01-05
OM731	21K (Omicron)	697.772	97.99	BA.1	Illumina MiSeq	Male	46	2022-01-05	2022-01-05
OM729	21K (Omicron)	983.361	97.28	BA.1	Illumina MiSeq	Male	51	2022-01-05	2022-01-05
OM728	21K (Omicron)	1279.2	98.92	BA.1	Illumina MiSeq	Male	58	2022-01-05	2022-01-05
OM723	21K (Omicron)	1355.53	99.07	BA.1	Illumina MiSeq	Male	31	2022-01-04	2022-01-05
OM719	21K (Omicron)	592.483	93.68	BA.1	Illumina MiSeq	Female	43	2022-01-04	2022-01-05
OM718	21K (Omicron)	1423.34	98.38	BA.1	Illumina MiSeq	Female	19	2022-01-04	2022-01-05
OM717	21K (Omicron)	1341.43	97.87	BA.1	Illumina MiSeq	Male	23	2022-01-04	2022-01-05
OM715	21K (Omicron)	979.558	95.63	BA.1	Illumina MiSeq	Female	26	2022-01-04	2022-01-05
OM711	21K (Omicron)	1051.22	98.02	BA.1	Illumina MiSeq	Male	56	2022-01-04	2022-01-05
OM701	21K (Omicron)	1321.98	97.84	BA.1	Illumina MiSeq	Male	31	00-01-1900	2022-01-04
OM700	21K (Omicron)	858.136	96.44	BA.1	Illumina MiSeq	Male	38	00-01-1900	2022-01-04
OM673	21K (Omicron)	814.647	92.77	BA.1	Illumina MiSeq	Male	62	00-01-1900	2022-01-04
OM672	21K (Omicron)	775.962	94.93	BA.1	Illumina MiSeq	Male	35	00-01-1900	2022-01-04
OM671	21K (Omicron)	868.218	95.12	BA.1	Illumina MiSeq	Female	26	00-01-1900	2022-01-04
OM661	21K (Omicron)	770.777	96.1	BA.1	Illumina MiSeq	Female	52	00-01-1900	2022-01-04
OM630	21K (Omicron)	1357.2	99.66	BA.1	Illumina MiSeq	0	0	00-01-1900	2022-01-04
OM629	21K (Omicron)	1098.69	99.33	BA.1	Illumina MiSeq	0	0	00-01-1900	2022-01-04
OM628	20A	1517.47	99.83	B.1.36	Illumina MiSeq	0	0	00-01-1900	2022-01-04
OM741	21K (Omicron)	876.302	97.56	BA.1	Illumina MiSeq	Male	35	2022-01-05	2022-01-05
OM739	21L (Omicron)	1320.61	99.12	BA.2	Illumina MiSeq	Female	13	2022-01-05	2022-01-05
OM738	21L (Omicron)	981.218	96.46	BA.2	Illumina MiSeq	Female	38	2022-01-05	2022-01-05
OM735	21K (Omicron)	801.993	97.66	BA.1	Illumina MiSeq	Male	19	2022-01-05	2022-01-05
OM681	21K (Omicron)	654.231	92.1	BA.1	Illumina MiSeq	Male	64	00-01-1900	2022-01-04
OM669	21K (Omicron)	936.577	96.4	BA.1	Illumina MiSeq	Female	20	00-01-1900	2022-01-04
OM667	21K (Omicron)	854.63	95.57	BA.1	Illumina MiSeq	Female	34	00-01-1900	2022-01-04
OM665	21K (Omicron)	675.602	93.69	BA.1	Illumina MiSeq	Male	30	00-01-1900	2022-01-04
OM664	21K (Omicron)	348.375	91.5	BA.1	Illumina MiSeq	Female	29	00-01-1900	2022-01-04
OM663	21K (Omicron)	982.097	97.43	BA.1	Illumina MiSeq	Female	32	00-01-1900	2022-01-04
OM660	21K (Omicron)	678.292	93.05	BA.1	Illumina MiSeq	Male	33	00-01-1900	2022-01-04
OM679	21L (Omicron)	1078.31	99.17	BA.2	Illumina MiSeq	Female	33	00-01-1900	2022-01-04
OM691	21K (Omicron)	1285.5	97.07	BA.1	Illumina MiSeq	Female	25	00-01-1900	2022-01-04
OM690	21K (Omicron)	834.188	93.7	BA.1	Illumina MiSeq	Male	21	00-01-1900	2022-01-04
OM725	21K (Omicron)	735.612	97.41	BA.1	Illumina MiSeq	Female	24	2022-01-05	2022-01-05
OM689	21K (Omicron)	844.726	95.23	BA.1	Illumina MiSeq	Male	33	00-01-1900	2022-01-04
OM705	21L (Omicron)	1231.34	98.54	BA.2	Illumina MiSeq	Male	21	24/12/2022	2022-01-05
OM704	20A	423.076	92.74	BA.1	Illumina MiSeq	Male	55	2022-01-03	2022-01-05
OM706	21K (Omicron)	1127.51	98.83	BA.1	Illumina MiSeq	Male	36	2022-01-03	2022-01-05
OM520	21L (Omicron)	694.361	94.99	B.1.1.529	Illumina MiSeq	Female	66	00-01-1900	31/12/2021
OM465	21K (Omicron)	1139.74	93.35	B.1.1.529 (probable)	Illumina MiSeq	Male	22	23/12/2021	30/12/2021
OM464	21J (Delta)	1351	98.03	AY.102	Illumina MiSeq	Female	5	24/12/2021	30/12/2021
OM452	21K (Omicron)	1201.65	97.87	B.1.1.529	Illumina MiSeq	Male	38	29/12/2021	30/12/2021
OM450	21K (Omicron)	1000.64	95.6	B.1.1.529 (probable)	Illumina MiSeq	Male	33	29/12/2021	30/12/2021
OM491	21K (Omicron)	1011.23	95.25	B.1.1.529 (probable)	Illumina MiSeq	Female	30	00-01-1900	31/12/2021
OM500	21K (Omicron)	1048.22	97.9	B.1.1.529 (probable)	Illumina MiSeq	Male	34	00-01-1900	31/12/2021
OM477	21K (Omicron)	921.75	98.34	B.1.1.529	Illumina MiSeq	Female	53	00-01-1900	31/12/2021
OM453	21K (Omicron)	1198.76	96.46	B.1.1.529 (probable)	Illumina MiSeq	Male	31	29/12/2021	30/12/2021
OM445	21K (Omicron)	1237.29	97.33	B.1.1.529 (probable)	Illumina MiSeq	Female	30	29/12/2021	30/12/2021
OM441	21K (Omicron)	1283.83	96.81	B.1.1.529 (probable)	Illumina MiSeq	Male	20	00-01-1900	30/12/2021
OM476	21K (Omicron)	889.684	95.6	B.1.1.529 (probable)	Illumina MiSeq	Male	55	00-01-1900	31/12/2021
OM456	21K (Omicron)	1114.44	97.63	B.1.1.529	Illumina MiSeq	Female	36	30/12/2021	30/12/2021
OM438	21K (Omicron)	1521.12	98.24	B.1.1.529	Illumina MiSeq	Female	39	29/12/2021	30/12/2021
OM437	21K (Omicron)	1490.46	98.22	B.1.1.529	Illumina MiSeq	Female	10	29/12/2021	30/12/2021
OM483	21K (Omicron)	985.503	96.96	B.1.1.529 (probable)	Illumina MiSeq	Male	31	00-01-1900	31/12/2021
OM499	21K (Omicron)	493.439	90.24	B.1.1.529 (probable)	Illumina MiSeq	Male	27	00-01-1900	31/12/2021
OM488	21K (Omicron)	555.007	91.84	B.1.1.529 (probable)	Illumina MiSeq	Female	61	00-01-1900	31/12/2021
OM486	21K (Omicron)	582.374	92.37	B.1.1.529 (probable)	Illumina MiSeq	Male	29	00-01-1900	31/12/2021
OM484	21K (Omicron)	634.241	93.59	B.1.1.529 (probable)	Illumina MiSeq	Male	45	00-01-1900	31/12/2021
OM479	21K (Omicron)	348.466	91.15	B.1.1.529 (probable)	Illumina MiSeq	Female	33	00-01-1900	31/12/2021
OM460	21K (Omicron)	1469.25	97.52	B.1.1.529	Illumina MiSeq	Male	54	30/12/2021	30/12/2021
OM459	21K (Omicron)	1361.88	96.87	B.1.1.529 (probable)	Illumina MiSeq	Female	35	30/12/2021	30/12/2021
OM458	21K (Omicron)	1305.41	98.06	B.1.1.529	Illumina MiSeq	Male	43	30/12/2021	30/12/2021
OM454	21K (Omicron)	1187.87	97.31	B.1.1.529 (probable)	Illumina MiSeq	Female	22	29/12/2021	30/12/2021
OM448	21K (Omicron)	1243.43	97.21	B.1.1.529 (probable)	Illumina MiSeq	Male	28	29/12/2021	30/12/2021
OM427	21K (Omicron)	651.138	96.48	B.1.1.529 (probable)	Illumina MiSeq	Male	31	27-12-2021	30/12/2021
OM426	21K (Omicron)	1255.23	97.99	B.1.1.529	Illumina MiSeq	Female	29	27-12-2021	30/12/2021
OM424	21K (Omicron)	1730.49	99.11	B.1.1.529	Illumina MiSeq	Male	42	27-12-2021	30/12/2021
OM423	21K (Omicron)	1007.53	97.51	B.1.1.529	Illumina MiSeq	Male	6	27-12-2021	30/12/2021
OM422	21K (Omicron)	1325.59	97.64	B.1.1.529	Illumina MiSeq	Female	42	27-12-2021	30/12/2021
OM421	21K (Omicron)	1354.54	97.22	B.1.1.529 (probable)	Illumina MiSeq	Female	12	27-12-2021	30/12/2021
OM497	21K (Omicron)	849.298	97.04	B.1.1.529 (probable)	Illumina MiSeq	Male	42	00-01-1900	31/12/2021
OM495	21K (Omicron)	729.398	95.58	B.1.1.529 (probable)	Illumina MiSeq	Male	65	00-01-1900	31/12/2021
OM494	21K (Omicron)	817.616	97	B.1.1.529	Illumina MiSeq	Male	28	00-01-1900	31/12/2021
OM487	21K (Omicron)	513.647	92.24	B.1.1.529 (probable)	Illumina MiSeq	Male	22	00-01-1900	31/12/2021
OM475	21K (Omicron)	678.317	92.52	B.1.1.529 (probable)	Illumina MiSeq	Male	31	00-01-1900	31/12/2021
OM449	21K (Omicron)	1341.8	97.51	B.1.1.529 (probable)	Illumina MiSeq	Male	50	29/12/2021	30/12/2021
OM447	21K (Omicron)	1213.66	96.61	B.1.1.529 (probable)	Illumina MiSeq	Male	47	29/12/2021	30/12/2021
OM446	21K (Omicron)	1347.5	98.01	B.1.1.529 (probable)	Illumina MiSeq	Male	26	29/12/2021	30/12/2021
OM420	21K (Omicron)	907.701	96.9	B.1.1.529 (probable)	Illumina MiSeq	Female	12	26-12-2021	30/12/2021
OM428	21K (Omicron)	1497.06	98.43	B.1.1.529	Illumina MiSeq	Male	35	26-12-2021	30/12/2021
OM429	21K (Omicron)	984.29	95.52	B.1.1.529 (probable)	Illumina MiSeq	Female	47	26-12-2021	30/12/2021
OM451	21K (Omicron)	1515.94	95.99	B.1.1.529 (probable)	Illumina MiSeq	Male	36	29/12/2021	30/12/2021
OM473	21L (Omicron)	1596.8	99.45	B.1.1.529	Illumina MiSeq	Male	57	28/12/2021	31/12/2021
OM472	21L (Omicron)	889.014	98.41	B.1.1.529	Illumina MiSeq	Female	27	29/12/2021	31/12/2021
OM471	21L (Omicron)	1266.43	98.84	B.1.1.529	Illumina MiSeq	Male	25	29/12/2021	31/12/2021
OM470	21L (Omicron)	1195.77	98.8	B.1.1.529	Illumina MiSeq	Female	57	2912/2021	31/12/2021
OM469	21J (Delta)	1127.55	98.77	AY.106	Illumina MiSeq	Female	60	29/12/2021	31/12/2021
OM468	21J (Delta)	1236.52	98.39	AY.106	Illumina MiSeq	Male	5	29/12/2021	31/12/2021
OM466	21J (Delta)	804.794	93.62	AY.106	Illumina MiSeq	Male	35	27/12/2021	31/12/2021
OM434	21K (Omicron)	907.715	95.72	B.1.1.529 (probable)	Illumina MiSeq	Female	66	29/12/2021	30/12/2021
OM433	21K (Omicron)	1337.85	97.55	B.1.1.529 (probable)	Illumina MiSeq	Female	40	28/12/2021	30/12/2021
OM431	21K (Omicron)	1263.98	97.89	B.1.1.529 (probable)	Illumina MiSeq	Female	42	28/12/2021	30/12/2021
OM430	21K (Omicron)	620.27	93.88	B.1.1.529 (probable)	Illumina MiSeq	Female	15	28/12/2021	30/12/2021
OM511	21L (Omicron)	576.954	93.85	B.1.1.529	Illumina MiSeq	Male	46	00-01-1900	31/12/2021
OM510	21K (Omicron)	652.623	92.75	B.1.1.529 (probable)	Illumina MiSeq	Female	38	00-01-1900	31/12/2021
OM509	21K (Omicron)	1009.94	97.78	B.1.1.529 (probable)	Illumina MiSeq	Female	63	00-01-1900	31/12/2021
OM508	21K (Omicron)	950.276	97.14	B.1.1.529 (probable)	Illumina MiSeq	Male	40	00-01-1900	31/12/2021
OM502	21L (Omicron)	936.515	97.63	B.1.1.529	Illumina MiSeq	Female	30	00-01-1900	31/12/2021
OM501	21K (Omicron)	1245.48	95.9	B.1.1.529 (probable)	Illumina MiSeq	Male	32	00-01-1900	31/12/2021
OM581	21L (Omicron)	3286.05	90.41	BA.2	Oxford nanopore Technology	Male	37	2022-01-02	2022-01-03
OM568	21K (Omicron)	2183.03	93.02	BA.1	Oxford nanopore Technology	Female	17	00-01-1900	2022-01-03
OM567	21K (Omicron)	3445.07	97.04	BA.1	Oxford nanopore Technology	Female	67	00-01-1900	2022-01-03
OM572	21K (Omicron)	2029.38	93.38	BA.1	Oxford nanopore Technology	Female	45	2022-01-02	2022-01-03
OM573	21J (Delta)	2900.34	96.26	AY.122	Oxford nanopore Technology	Female	22	2022-01-02	2022-01-03
OM570	21L (Omicron)	3446.81	91.28	BA.2	Oxford nanopore Technology	Female	27	2022-01-02	2022-01-03
OM577	21K (Omicron)	1945.9	92.88	BA.1	Oxford nanopore Technology	Female	70	2022-01-02	2022-01-03
OM582	21J (Delta)	1429.56	91.96	AY.122	Oxford nanopore Technology	Male	32	2022-01-02	2022-01-03
OM592	21J (Delta)	3390.15	97.35	AY.122	Oxford nanopore Technology	Male	5	2022-01-02	2022-01-03
OM575	21K (Omicron)	2361.9	93.31	BA.1	Oxford nanopore Technology	Male	31	2022-01-02	2022-01-03
OM594	21K (Omicron)	1952.16	93.82	BA.1	Oxford nanopore Technology	Male	34	2022-01-02	2022-01-03
OM563	21L (Omicron)	2787.63	93.87	B.1.1.529	Oxford nanopore Technology	Female	19	2022-01-01	2022-01-03
OM529	21K (Omicron)	2203.5	91.53	BA.1	Oxford nanopore Technology	Male	38	31/12/2021	2022-01-01
OM556	21K (Omicron)	1412.49	91.18	BA.1	Oxford nanopore Technology	Female	18	29/12/2021	2022-01-03
OM525	21K (Omicron)	1215.33	92.36	BA.1	Oxford nanopore Technology	Male	52	31/12/2021	2022-01-01
OM561	21L (Omicron)	2076.55	90.87	BA.2	Oxford nanopore Technology	Male	43	00-01-1900	2022-01-03
OM406	21K (Omicron)	1730.88	94.22	B.1.1.529	Oxford nanopore Technology	Female	35	29/12/2021	29/12/2021
OM415	21K (Omicron)	3750.01	91.35	B.1.1.529	Oxford nanopore Technology	Female	29	29/12/2021	29/12/2021
OM414	21K (Omicron)	3522.06	90.6	B.1.1.529	Oxford nanopore Technology	Female	19	29/12/2021	29/12/2021
OM400	21K (Omicron)	1777.7	90.43	B.1.1.529	Oxford nanopore Technology	Female	26	29/12/2021	29/12/2021
OM387	21K (Omicron)	1285.05	90.56	B.1.1.529	Oxford nanopore Technology	Female	28	28/12/2021	28/12/2021
OM360	21K (Omicron)	1148.38	91.09	B.1.1.529	Oxford nanopore Technology	Male	31	24-12-2021	27/12/2021
OM369	21K (Omicron)	902.966	94.31	B.1.1.529	Oxford nanopore Technology	Male	22	27/12/2021	27/12/2021
OM307	21J (Delta)	1379.73	97.06	AY.46.5	Oxford nanopore Technology	Female	54	00-01-1900	25/12/2021
OM306	21J (Delta)	885.971	97.39	AY.114	Oxford nanopore Technology	Male	59	00-01-1900	25/12/2021
OM305	21K (Omicron)	1965.39	95.42	B.1.1.529	Oxford nanopore Technology	Female	34	24/12/2021	25/12/2021
OM304	21K (Omicron)	571.704	94.08	B.1.1.529	Oxford nanopore Technology	Female	15	24/12/2021	25/12/2021
OM303	21K (Omicron)	2076	94.44	B.1.1.529	Oxford nanopore Technology	Female	66	24/12/2021	25/12/2021
OM302	21K (Omicron)	2646.66	94.63	B.1.1.529	Oxford nanopore Technology	Male	69	22/12/2021	25/12/2021
OM301	21K (Omicron)	4385.96	95.14	B.1.1.529	Oxford nanopore Technology	Female	40	22/12/2021	25/12/2021
OM300	21K (Omicron)	1336.4	91.47	B.1.1.529	Oxford nanopore Technology	Female	42	22/12/2021	25/12/2021
OM299	21K (Omicron)	1074.56	94.46	B.1.1.529	Oxford nanopore Technology	Male	0	23/12/2021	25/12/2021
OM298	21L (Omicron)	4125.16	94.58	B.1.1.203	Oxford nanopore Technology	Female	0	23/12/2021	25/12/2021
OM331	21K (Omicron)	1209.68	90.74	B.1.1.529	Oxford nanopore Technology	Male	27	25/12/2021	26/12/2021
OM318	21K (Omicron)	3439.11	95.49	B.1.1.529	Oxford nanopore Technology	Male	35	25/12/2021	25/12/2021
OM338	21K (Omicron)	1875.96	94.45	B.1.1.529	Oxford nanopore Technology	Male	29	25/12/2021	26/12/2021
OM323	21K (Omicron)	426.509	90.09	B.1.1.529	Oxford nanopore Technology	Female	26	25/12/2021	25/12/2021
OM311	21K (Omicron)	1530.96	94.6	B.1.1.529	Oxford nanopore Technology	Female	29	23/12/2021	25/12/2021
OM310	21K (Omicron)	792.649	94.19	B.1.1.529	Oxford nanopore Technology	Male	30	23/12/2021	25/12/2021
OM342	21K (Omicron)	468.679	92.48	B.1.1.529	Oxford nanopore Technology	Male	8	26/12/2021	26/12/2021
OM334	21K (Omicron)	1449.2	97.33	B.1.1.529	Oxford nanopore Technology	Female	17	25/12/2021	26/12/2021
OM349	21K (Omicron)	825.256	93.96	B.1.1.529	Oxford nanopore Technology	Female	51	26/12/2021	26/12/2021
OM346	21K (Omicron)	929.148	94.56	B.1.1.529	Oxford nanopore Technology	Female	55	26/12/2021	26/12/2021
OM322	21K (Omicron)	2362.05	95.53	B.1.1.529	Oxford nanopore Technology	Male	47	25/12/2021	25/12/2021
OM317	21K (Omicron)	1316.98	94.52	B.1.1.529	Oxford nanopore Technology	Male	29	24/12/2021	25/12/2021
OM347	21K (Omicron)	2432.71	96.85	B.1.1.529	Oxford nanopore Technology	Male	39	26/12/2021	26/12/2021
OM345	21K (Omicron)	1089.01	94.39	B.1.1.529	Oxford nanopore Technology	Male	30	26/12/2021	26/12/2021
OM344	21K (Omicron)	1302.21	94.56	B.1.1.529	Oxford nanopore Technology	Male	23	26/12/2021	26/12/2021
OM343	21L (Omicron)	1033.99	90.63	B.1.1.203	Oxford nanopore Technology	Male	8	26/12/2021	26/12/2021
OM320	21K (Omicron)	2698.22	94.51	B.1.1.529	Oxford nanopore Technology	Male	20	25/12/2021	25/12/2021
OM324	21J (Delta)	352.716	94.61	AY.114	Oxford nanopore Technology	Female	28	22-12-2021	25/12/2021
OM313	21J (Delta)	3147.1	97.49	AY.122	Oxford nanopore Technology	Male	33	24/12/2021	25/12/2021
OM312	21J (Delta)	632.239	97.1	AY.122	Oxford nanopore Technology	Male	31	24/12/2021	25/12/2021
OM321	21K (Omicron)	2484.54	94.93	B.1.1.529	Oxford nanopore Technology	Male	32	25/12/2021	25/12/2021
OM316	21K (Omicron)	419.644	91.68	B.1.1.529	Oxford nanopore Technology	Female	27	24/12/2021	25/12/2021
OM332	21K (Omicron)	880.776	92.84	B.1.1.529	Oxford nanopore Technology	Male	46	25/12/2021	26/12/2021
OM325	21K (Omicron)	3762.76	94.51	B.1.1.529	Oxford nanopore Technology	Male	58	21-12-2021	25/12/2021
OM267	21K (Omicron)	1260.42	90.85	B.1.1.529	Oxford nanopore Technology	Female	35	00-01-1900	23/12/2021
OM247	21J (Delta)	739.939	97.38	AY.122	Oxford nanopore Technology	Female	10	21/12/2021	23/12/2021
OM243	21J (Delta)	3951.68	97.49	AY.106	Oxford nanopore Technology	Female	43	20/12/2021	23/12/2021
OM241	21L (Omicron)	1343.7	91.43	B.1.1.203	Oxford nanopore Technology	Female	35	00-01-1900	23/12/2021
OM239	21K (Omicron)	807.82	93.32	B.1.1.529	Oxford nanopore Technology	Male	0	18/12/2021	23/12/2021
OM287	21K (Omicron)	2874.5	94.11	B.1.1.529	Oxford nanopore Technology	Male	44	00-01-1900	24/12/2021
OM238	21K (Omicron)	1160.68	90.34	B.1.1.529	Oxford nanopore Technology	Male	35	21/12/2021	23/12/2021
OM283	21K (Omicron)	3029.74	94.53	B.1.1.529	Oxford nanopore Technology	Male	26	00-01-1900	24/12/2021
OM249	21K (Omicron)	1253.59	94.67	B.1.1.529	Oxford nanopore Technology	Male	24	22/12/2021	23/12/2021
OM240	21K (Omicron)	936.783	94.13	B.1.1.529	Oxford nanopore Technology	Female	37	20/12/2021	23/12/2021
OM251	21K (Omicron)	792.894	92.32	B.1.1.529	Oxford nanopore Technology	Female	50	22/12/2021	23/12/2021
OM273	21K (Omicron)	2876.47	91.99	B.1.1.529	Oxford nanopore Technology	Male	22	00-01-1900	24/12/2021
OM258	21K (Omicron)	1888.65	90.73	B.1.1.529	Oxford nanopore Technology	Male	9	23/12/2021	23/12/2021
OM253	21K (Omicron)	1190.62	94.4	B.1.1.529	Oxford nanopore Technology	Male	23	22/12/2021	23/12/2021
OM282	21K (Omicron)	3029.64	94.31	B.1.1.529	Oxford nanopore Technology	Male	54	00-01-1900	24/12/2021
OM256	21K (Omicron)	1105.93	94.68	B.1.1.529	Oxford nanopore Technology	Female	47	22/12/2021	23/12/2021
OM237	21L (Omicron)	2831.21	90.92	B.1.1.203	Oxford nanopore Technology	Female	35	21/12/2021	23/12/2021
OM277	21K (Omicron)	702.707	92.63	B.1.1.529	Oxford nanopore Technology	Female	31	00-01-1900	24/12/2021
OM275	21K (Omicron)	1196.01	90.15	B.1.1.529	Oxford nanopore Technology	Male	17	00-01-1900	24/12/2021
OM248	21K (Omicron)	616.641	94.35	B.1.1.529	Oxford nanopore Technology	Male	37	22/12/2021	23/12/2021
OM263	21K (Omicron)	3440.63	92.44	B.1.1.529	Oxford nanopore Technology	0	0	21-12-2021	23/12/2021
OM262	21K (Omicron)	749.882	92.7	B.1.1.529	Oxford nanopore Technology	0	0	20-12-2021	23/12/2021
OM261	21K (Omicron)	1838.35	94.53	B.1.1.529	Oxford nanopore Technology	0	0	20-12-2021	23/12/2021
OM234	21K (Omicron)	1878.08	93.49	B.1.1.529	Oxford nanopore Technology	Male	19	00-01-1900	22/12/2021
OM227	21K (Omicron)	1019.13	90.43	B.1.1.529	Oxford nanopore Technology	Male	32	00-01-1900	22/12/2021
OM219	21K (Omicron)	1652.75	93.96	B.1.1.529	Oxford nanopore Technology	Male	33	00-01-1900	22/12/2021
OM235	21K (Omicron)	882.161	90.79	B.1.1.529	Oxford nanopore Technology	Male	22	00-01-1900	22/12/2021
OM224	21K (Omicron)	1071.62	92.05	B.1.1.529	Oxford nanopore Technology	Male	42	00-01-1900	22/12/2021
OM200	21J (Delta)	4004.54	97.54	AY.122	Oxford nanopore Technology	Female	32	17-12-2021	21/12/2021
OM199	21K (Omicron)	2333.73	94.18	B.1.1.529	Oxford nanopore Technology	Female	50	17-12-2021	21/12/2021
OM197	21K (Omicron)	1608.4	94.13	B.1.1.529	Oxford nanopore Technology	Female	32	20-12-2021	21/12/2021
OM196	21K (Omicron)	1421.06	94.61	B.1.1.529	Oxford nanopore Technology	Female	33 Years	20-12-2021	21/12/2021
OM195	21K (Omicron)	2644.07	91.35	B.1.1.529	Oxford nanopore Technology	Male	30 Years	18-12-2021	21/12/2021
OM207	21K (Omicron)	3100.08	94.56	B.1.1.529	Oxford nanopore Technology	Female	44	20/12/2021	21/12/2021
OM209	21K (Omicron)	4844.87	95.56	B.1.1.529	Oxford nanopore Technology	Male	19	21/12/2021	21/12/2021
OM208	21K (Omicron)	4153.59	94.59	B.1.1.529	Oxford nanopore Technology	Female	43	20/12/2021	21/12/2021
OM210	21J (Delta)	3507.25	97.52	AY.122	Oxford nanopore Technology	Male	32	20/12/2021	21/12/2021
OM205	21K (Omicron)	1273.07	90.53	B.1.1.529	Oxford nanopore Technology	Male	27	20/12/2021	21/12/2021
OM206	21J (Delta)	1104.25	97.4	AY.125	Oxford nanopore Technology	Female	21	20/12/2021	21/12/2021
OM211	21K (Omicron)	3552.82	94.51	B.1.1.529	Oxford nanopore Technology	Male	42	20/12/2021	21/12/2021
OM186	21K (Omicron)	1614.13	91.79	B.1.1.529	Oxford nanopore Technology	Male	23	19/12/2021	20/12/2021
OM172	21K (Omicron)	1178.96	93.21	B.1.1.529	Oxford nanopore Technology	Female	19	18/12/2021	20/12/2021
OM155	21K (Omicron)	5122.9	99.91	B.1.1.529	Oxford nanopore Technology	Female	19	16/12/2021	17/12/2021
OM156	21K (Omicron)	4072.15	99.91	B.1.1.529	Oxford nanopore Technology	Male	44	17/12/2021	17/12/2021
OM166	21J (Delta)	3737.09	99.99	AY.43	Oxford nanopore Technology	Female	38	16/12/2021	18/12/2021
OM160	21K (Omicron)	3067.87	99.97	B.1.1.529	Oxford nanopore Technology	Female	43	17/12/2021	18/12/2021
OM157	21K (Omicron)	2427.72	99.99	B.1.1.529	Oxford nanopore Technology	Female	37	17/12/2021	18/12/2021
OM159	21J (Delta)	1824.16	99.98	AY.4.2	Oxford nanopore Technology	Male	8	17/12/2021	18/12/2021
OM158	21K (Omicron)	4221.83	99.92	B.1.1.529	Oxford nanopore Technology	Male	59	17/12/2021	18/12/2021
OM169	21K (Omicron)	2652.61	98.03	B.1.1.161	Oxford nanopore Technology	Female	29	18/12/2021	18/12/2021
OM162	21K (Omicron)	3747.41	99.37	B.1.1.529	Oxford nanopore Technology	Male	41	18/12/2021	18/12/2021
OM165	21J (Delta)	2220.92	99.96	AY.111	Oxford nanopore Technology	Female	21	18/12/2021	18/12/2021
OM163	21K (Omicron)	5106.78	99.93	B.1.1.529	Oxford nanopore Technology	Male	24	18/12/2021	18/12/2021
OM168	21J (Delta)	2601.89	99.08	AY.111	Oxford nanopore Technology	Male	10	18/12/2021	18/12/2021
OM167	21J (Delta)	2347.75	99.97	AY.111	Oxford nanopore Technology	Female	45	18/12/2021	18/12/2021
OM164	21K (Omicron)	3291.54	99.77	B.1.1.529	Oxford nanopore Technology	Female	42	18/12/2021	18/12/2021
OM148	21K (Omicron)	1507.54	95.67	B.1.1.529	Oxford nanopore Technology	Male	27	17/12/2021	17/12/2021
OM139	21K (Omicron)	4494.23	95.37	B.1.1.529	Oxford nanopore Technology	Female	24	00-01-1900	16/12/2021
OM146	21K (Omicron)	4161.86	96.28	B.1.1.529	Oxford nanopore Technology	Male	29	16/12/2021	17/12/2021
OM142	21K (Omicron)	1624.1	94.9	B.1.1.529	Oxford nanopore Technology	Male	26	16/12/2021	17/12/2021
OM129	21K (Omicron)	937.956	95.98	B.1.1.529	Oxford nanopore Technology	Female	38	15/12/2021	16/12/2021
OM150	21J (Delta)	759.204	96.78	AY.43	Oxford nanopore Technology	Female	9	17/12/2021	17/12/2021
OM153	21I (Delta)	4655.91	97.51	AY.75	Oxford nanopore Technology	Male	27	16/12/2021	17/12/2021
OM134	21J (Delta)	1534.83	97.51	AY.4.2.1	Oxford nanopore Technology	Male	18	16/12/2021	16/12/2021
OM151	21J (Delta)	2015.87	93.51	AY.43	Oxford nanopore Technology	Female	39	17/12/2021	17/12/2021
OM143	21K (Omicron)	625.779	93.19	B.1.1.529 (probable)	Oxford nanopore Technology	Male	29	16/12/2021	17/12/2021
OM127	21K (Omicron)	2111.24	96.66	B.1.1.529	Oxford nanopore Technology	Male	32	15/12/2021	16/12/2021
OM138	21K (Omicron)	630.848	95.25	B.1.1.529	Oxford nanopore Technology	Male	47	16/12/2021	16/12/2021
OM154	21K (Omicron)	4804.79	95.48	B.1.1.529	Oxford nanopore Technology	Female	20	00-01-1900	17/12/2021
OM147	21K (Omicron)	1314.96	97.52	B.1.1.529	Oxford nanopore Technology	Female	5	17/12/2021	17/12/2021
OM136	21J (Delta)	690.456	96.41	AY.43	Oxford nanopore Technology	Female	45	16/12/2021	16/12/2021
OM86	21K (Omicron)	5366.06	97.25	B.1.1.529	Oxford nanopore Technology	Male	69	2021-12-03	2021-12-12
OM85	21K (Omicron)	5115.27	95.37	B.1.1.529	Oxford nanopore Technology	Female	66	2021-12-02	2021-12-12
OM84	21J (Delta)	4465.23	97.32	AY.122	Oxford nanopore Technology	Male	35	2021-12-09	2021-12-12
OM75	21J (Delta)	4357.53	97.31	AY.43	Oxford nanopore Technology	Male	37	2021-12-11	2021-12-11
OM74	21J (Delta)	5260.81	94.39	AY.122	Oxford nanopore Technology	0	0	00-01-1900	2021-12-11
OM70	21J (Delta)	4754.03	97.51	AY.103	Oxford nanopore Technology	Male	26	2021-12-08	2021-12-10
OM69	21J (Delta)	4306	97.49	AY.114	Oxford nanopore Technology	Male	72	2021-12-06	2021-12-10
OM81	21J (Delta)	4154.4	95.56	AY.122	Oxford nanopore Technology	Male	24	2021-12-11	2021-12-12
OM76	21K (Omicron)	967.939	92.18	B.1.1.529	Oxford nanopore Technology	Male	50	2021-12-11	2021-12-11
OM77	21K (Omicron)	4599.6	95.27	B.1.1.529	Oxford nanopore Technology	Female	30	2021-12-11	2021-12-11
OM80	21J (Delta)	2823.64	96.29	AY.46.5	Oxford nanopore Technology	Male	31	2021-12-11	2021-12-12
OM78	21K (Omicron)	3922.93	95.36	B.1.1.529	Oxford nanopore Technology	Male	30	2021-12-11	2021-12-11
OM83	21K (Omicron)	2773.62	94.69	B.1.1.529	Oxford nanopore Technology	Female	25	2021-12-12	2021-12-12
OM73	21J (Delta)	1044.65	92.83	AY.125	Oxford nanopore Technology	Male	26	2021-12-10	2021-12-11
OM72	21J (Delta)	5090.64	97.52	AY.3	Oxford nanopore Technology	Female	29	2021-12-10	2021-12-11
OM82	21J (Delta)	3762.02	97.31	AY.42	Oxford nanopore Technology	Male	6	2021-12-12	2021-12-12
OM56	21J (Delta)	2096.24	96.87	AY.4.2.1	Oxford nanopore Technology	Female	45	2021-12-08	2021-12-09
OM55	21J (Delta)	976.493	95.8	AY.43	Oxford nanopore Technology	Female	35	2021-12-04	2021-12-08
OM54	21J (Delta)	2023.23	97.44	AY.43	Oxford nanopore Technology	Male	57	2021-12-04	2021-12-08
OM53	21J (Delta)	1331.6	97.44	AY.122	Oxford nanopore Technology	Male	22	2021-12-04	2021-12-08
OM52	21J (Delta)	953.761	96.82	AY.122	Oxford nanopore Technology	Male	26	2021-12-04	2021-12-08
OM51	21J (Delta)	4251.13	97.49	AY.122	Oxford nanopore Technology	Female	32	2021-12-04	2021-12-08
OM49	21J (Delta)	3815.53	97.48	AY.122	Oxford nanopore Technology	Female	56	2021-12-04	2021-12-08
OM48	21J (Delta)	812.154	96.55	AY.43	Oxford nanopore Technology	Male	83	2021-12-04	2021-12-08
OM46	21J (Delta)	1074.63	96.87	AY.122	Oxford nanopore Technology	Male	36	2021-12-03	2021-12-08
OM45	21J (Delta)	4330.35	97.49	AY.122	Oxford nanopore Technology	Male	31	2021-12-02	2021-12-08
OM58	21J (Delta)	2747.34	97.27	AY.43	Oxford nanopore Technology	Female	13	2021-12-09	2021-12-09
OM59	21K (Omicron)	2621.34	93.89	B.1.1.529	Oxford nanopore Technology	Male	33	2021-12-09	2021-12-09
OM65	21J (Delta)	1881.68	94.62	AY.125	Oxford nanopore Technology	Female	18	2021-12-10	2021-12-10
OM57	21K (Omicron)	1028.88	93.52	B.1.1.529	Oxford nanopore Technology	Male	48	2021-12-08	2021-12-09
OM64	21I (Delta)	1576.54	92.37	AY.9.1	Oxford nanopore Technology	Female	10	2021-12-10	2021-12-10
OM63	21I (Delta)	1385.54	92.83	AY.9.1	Oxford nanopore Technology	Male	42	2021-12-10	2021-12-10
OM61	21J (Delta)	1419.92	96.48	AY.42	Oxford nanopore Technology	Female	18	2021-12-09	2021-12-10
OM42	21J (Delta)	4441.94	95.9	AY.122	Oxford nanopore Technology	Male	35	2021-12-07	2021-12-08
OM36	21J (Delta)	5647.13	97.88	B.1.617.2	Oxford nanopore Technology	Male	55	2021-12-07	2021-12-07
OM37	21J (Delta)	4183.47	97.3	AY.122	Oxford nanopore Technology	Male	38	2021-12-07	2021-12-07
OM32	21J (Delta)	5793.1	97.33	AY.125	Oxford nanopore Technology	Male	19	2021-12-06	2021-12-07
OM40	21J (Delta)	1966.53	96.87	AY.116	Oxford nanopore Technology	Male	62	2021-12-06	2021-12-07
OM35	21J (Delta)	4973.2	97.34	AY.92	Oxford nanopore Technology	Female	31	2021-12-07	2021-12-07
OM44	21J (Delta)	5154.28	96.95	AY.42	Oxford nanopore Technology	Male	18	2021-12-07	2021-12-08
OM43	21J (Delta)	5223.46	96.95	AY.42	Oxford nanopore Technology	Male	11	2021-12-07	2021-12-08
OM22	21J (Delta)	3483.33	97.29	AY.114	Oxford nanopore Technology	0	0	00-01-1900	2021-12-03
OM21	21J (Delta)	5799.95	97.49	AY.114	Oxford nanopore Technology	0	0	00-01-1900	2021-12-03
OM20	21J (Delta)	5643.21	97.48	AY.114	Oxford nanopore Technology	0	0	00-01-1900	2021-12-03
OM19	21J (Delta)	1602.67	96.79	AY.114	Oxford nanopore Technology	0	0	00-01-1900	2021-12-03
OM25	21J (Delta)	3521.17	92.91	AY.122	Oxford nanopore Technology	Female	32	2021-04-12	2021-12-06
OM24	21J (Delta)	6057.23	97.35	AY.36	Oxford nanopore Technology	Male	27	2021-04-12	2021-12-06
OM597	21K (Omicron)	3255.87	94.43	BA.1	Oxford nanopore Technology	Female	48	2022-01-03	2022-01-03
OM622	21K (Omicron)	2820.44	93.26	BA.1	Oxford nanopore Technology	Male	27	2022-01-01	2022-01-03
OM600	21K (Omicron)	2505.27	92.2	BA.1	Oxford nanopore Technology	Male	26	2022-01-03	2022-01-03
OM614	21K (Omicron)	2970.13	92.58	BA.1	Oxford nanopore Technology	Male	61	2022-01-01	2022-01-03
OM611	21K (Omicron)	2884.24	94.32	BA.1	Oxford nanopore Technology	Male	8	2022-01-01	2022-01-03
OM609	21K (Omicron)	2163.46	90.08	BA.1	Oxford nanopore Technology	Female	34	2022-01-01	2022-01-03
OM126	21J (Delta)	2462.02	97.49	AY.122	Oxford nanopore Technology	Male	51	13/12/2021	15/12/2021
OM125	21J (Delta)	3863.73	97.52	AY.122	Oxford nanopore Technology	Female	16	13/12/2021	15/12/2021
OM124	21J (Delta)	5059.27	97.53	AY.122	Oxford nanopore Technology	Female	47	13/12/2021	15/12/2021
OM123	21J (Delta)	3082.6	97.51	AY.122	Oxford nanopore Technology	Male	45	13/12/2021	15/12/2021
OM122	21J (Delta)	5176.59	97.33	AY.43	Oxford nanopore Technology	Male	55	2021-12-11	15/12/2021
OM121	21J (Delta)	5335.53	97.34	AY.43	Oxford nanopore Technology	Female	48	2021-12-11	15/12/2021
OM120	21J (Delta)	4729.45	97.34	AY.43	Oxford nanopore Technology	Female	77	2021-12-11	15/12/2021
OM119	21J (Delta)	3957.3	97.31	AY.122	Oxford nanopore Technology	Male	71	2021-12-08	15/12/2021
OM118	21J (Delta)	4777.68	97.38	AY.122	Oxford nanopore Technology	Male	26	2021-12-08	15/12/2021
OM117	21J (Delta)	3122.03	96.94	AY.122	Oxford nanopore Technology	Female	28	2021-12-08	15/12/2021
OM116	21J (Delta)	1835.06	97.17	B.1.617.2	Oxford nanopore Technology	Female	64	2021-12-08	15/12/2021
OM115	21K (Omicron)	4766.91	96.82	B.1.1.529	Oxford nanopore Technology	Female	18	15/12/2021	15/12/2021
OM114	21K (Omicron)	3597.73	97.52	B.1.1.529	Oxford nanopore Technology	Male	19	15/12/2021	15/12/2021
OM108	21K (Omicron)	3894.22	95.65	B.1.1.529	Oxford nanopore Technology	Female	38	14/12/2021	15/12/2021
OM109	21K (Omicron)	1559.32	95.19	B.1.1.529	Oxford nanopore Technology	Female	13	14/12/2021	15/12/2021
OM111	21J (Delta)	903.972	93.33	B.1.617.2	Oxford nanopore Technology	Male	19	14/12/2021	15/12/2021
OM107	21K (Omicron)	1511.32	97.49	B.1.1.529	Oxford nanopore Technology	Female	29	14/12/2021	15/12/2021
OM113	21K (Omicron)	4572.86	95.31	B.1.1.529	Oxford nanopore Technology	Female	19	14/12/2021	15/12/2021
OM102	21K (Omicron)	691.068	91.3	B.1.1.529	Oxford nanopore Technology	Male	23	14/12/2021	14/12/2021
OM94	21J (Delta)	4500.97	97.52	AY.114	Oxford nanopore Technology	Male	30	13/12/2021	14/12/2021
OM95	21K (Omicron)	4300.34	97.52	B.1.1.529	Oxford nanopore Technology	Male	19	13/12/2021	14/12/2021
OM98	21J (Delta)	1769.02	97.26	AY.122	Oxford nanopore Technology	Male	35	13/12/2021	14/12/2021
OM89	21K (Omicron)	2828.79	95.28	B.1.1.529	Oxford nanopore Technology	Female	49	2021-12-12	13/12/2021
OM88	21K (Omicron)	3142	95.47	B.1.1.529	Oxford nanopore Technology	Female	20	2021-12-12	13/12/2021
OM106	21J (Delta)	3000.85	97.5	AY.98.1	Oxford nanopore Technology	Female	42	14/12/2021	14/12/2021
OM101	21K (Omicron)	4787.17	97.65	B.1.1.529	Oxford nanopore Technology	Male	50	14/12/2021	14/12/2021
OM90	21K (Omicron)	2443.82	94.58	B.1.1.529	Oxford nanopore Technology	Male	21	13/12/2021	13/12/2021
OM99	21J (Delta)	3290.73	97.48	AY.122	Oxford nanopore Technology	Female	27	13/12/2021	14/12/2021
OM100	21K (Omicron)	1091.07	92.23	B.1.1.529	Oxford nanopore Technology	Male	22	13/12/2021	14/12/2021
OM93	21J (Delta)	1817.52	97.4	AY.43	Oxford nanopore Technology	Female	30	13/12/2021	13/12/2021
IGIB1130900696	21A (Delta)	4644.24	99.8228	AY.43	Nextseq	Female	36 Year(s)	19-04-2021
IGIB1130900331	21A (Delta)	4923.76	99.8863	AY.43	Nextseq	Female	91 Year(s)	19-04-2021
IGIB1130898858	21A (Delta)	4627.89	99.8896	AY.43	Nextseq	Male	63 Year(s)	14-04-2021
IGIB1130897906	20A	4977.46	99.8361	AY.43	Nextseq	Male	77 Year(s)	2021-11-04
IGIB1130897693	21A (Delta)	5342.28	99.8395	B.1.617.2	Nextseq	Male	51 Year(s)	2021-10-04
IGIB1130895406	21A (Delta)	5039.82	99.7927	AY.43	Nextseq	Male	65 Year(s)	2021-03-04
IGIB1130894081	20A	4925.19	99.8395	AY.43	Nextseq	Male	76 Year(s)	30-03-2021
IGIB1130892814	21J (Delta)	5908.76	99.9398	B.1.617.2	Nextseq	Male	34 Year(s)	23-03-2021
IGIB1130892190	21A (Delta)	5483.67	99.9064	B.1.617.2	Nextseq	Female	55 Year(s)	24-03-2021
IGIB1130889485	21J (Delta)	5272.38	99.8595	B.1.617.2	Nextseq	Male	65 Year(s)	2021-09-03
IGIB1130881521	21A (Delta)	5429.46	99.8027	AY.50	Nextseq	Male	59 Year(s)	2021-12-04
IGIB1130879427	21A (Delta)	5121.96	99.8228	B.1.617.2	Nextseq	Female	75 Year(s)	2021-02-01
IGIB1130848733	20A	5122.13	99.8595	AY.43	Nextseq	Female	69 Year(s)	20-04-2021
IGIB1130848564	21A (Delta)	4725.41	99.8127	AY.50	Nextseq	Male	66 Year(s)	20-04-2021
IGIB1130847552	20A	4195.19	99.8194	AY.43	Nextseq	Male	57 Year(s)	13-04-2021
IGIB1130847357	21A (Delta)	5010.47	99.6355	AY.43	Nextseq	Male	46 Year(s)	13-04-2021
IGIB1130847132	21A (Delta)	5014.3	99.8194	AY.50	Nextseq	Male	79 Year(s)	2021-11-04
IGIB1130847010	20A	5215.22	99.8294	B.1.617.2	Nextseq	Female	69 Year(s)	2021-10-04
IGIB1130846928	20A	5101.72	99.8094	AY.43	Nextseq	Female	47 Year(s)	17-04-2021
IGIB1130841859	21A (Delta)	4756.6	99.9732	AY.43	Nextseq	Male	49 Year(s)	2021-03-03
IGIB1130837562	21A (Delta)	3420.11	98.9968	AY.43	Nextseq	Female	41 Year(s)	29-01-2021
IGIB1130837353	21J (Delta)	5700.31	99.9131	B.1.617.2	Nextseq	Male	69 Year(s)	15-04-2021
IGIB1130834147	21A (Delta)	4650.49	99.8562	AY.43	Nextseq	Male	80 Year(s)	26-03-2021
IGIB1130833724	21A (Delta)	4824.39	99.8328	AY.43	Nextseq	Female	83 Year(s)	26-12-2020
IGIB1130829549	21A (Delta)	4718.83	99.8328	AY.43	Nextseq	Male	64 Year(s)	2021-03-04
IGIB1130809159	21J (Delta)	4865.62	99.8161	B.1.617.2	Nextseq	Male	75 Year(s)	2021-03-01
IGIB113079263	21J (Delta)	4365.11	99.903	B.1.617.2	Nextseq	Male	76 Year(s)	2021-09-03
IGIB1130791534	21A (Delta)	5266.31	99.7291	B.1.617.2	Nextseq	Female	81 Year(s)	2021-12-02
IGIB1130788230	21A (Delta)	3885.1	99.8328	AY.43	Nextseq	Female	86 Year(s)	30-12-2020
IGIB1130778746	20A	5384.37	99.8395	AY.43	Nextseq	Male	80 Year(s)	16-04-2021
IGIB1130705363	20A	4726.23	99.8361	AY.43	Nextseq	Male	86 Year(s)	16-03-2021
IGIB1130681050	20A	5001.99	99.806	AY.43	Nextseq	Female	76 Year(s)	2021-09-04
IGIB1130673790	21A (Delta)	4904.1	99.8328	AY.43	Nextseq	Male	63 Year(s)	30-12-2020
IGIB1130639069	20A	4592.54	99.8228	AY.43	Nextseq	Female	63 Year(s)	2021-02-04
IGIB1130613834	21A (Delta)	4919.92	99.8261	AY.50	Nextseq	Male	68 Year(s)	2021-05-03
IGIB1130597619	20A	3752.37	99.6957	AY.49	Nextseq	Male	76 Year(s)	2021-12-03
IGIB1130577215	20A	4713.2	99.9264	AY.43	Nextseq	Male	81 Year(s)	2021-11-03
IGIB1130561089	21A (Delta)	4330.01	99.8328	AY.52	Nextseq	Female	54 Year(s)	27-12-2020
IGIB1130547986	21A (Delta)	4816.05	99.8094	AY.43	Nextseq	Male	65 Year(s)	16-04-2021
IGIB1130547382	20A	4943.29	99.806	B.1.617.1	Nextseq	Male	33 Year(s)	2021-10-04
IGIB1130546940	21A (Delta)	4293.65	99.7927	AY.43	Nextseq	#N/A	#N/A	#N/A
IGIB1130545612	21A (Delta)	4991.04	99.7893	AY.43	Nextseq	Male	69 Year(s)	2021-10-04
IGIB1130531207	21J (Delta)	5260.59	99.8662	AY.43	Nextseq	Female	84 Year(s)	14-04-2021
IGIB1130506998	20A	5294.74	99.8228	AY.43	Nextseq	Male	64 Year(s)	25-04-2021
IGIB1130455156	21A (Delta)	4683.26	99.7994	AY.50	Nextseq	Male	79 Year(s)	15-04-2021
IGIB1130442599	21A (Delta)	3885.64	99.388	AY.43	Nextseq	Male	58 Year(s)	31-03-2021
IGIB1130431528	21A (Delta)	3929.72	99.8261	AY.52	Nextseq	Male	35 Year(s)	18-04-2021
IGIB1130427992	21A (Delta)	4397.42	99.8027	AY.43	Nextseq	Female	71 Year(s)	18-01-2021
IGIB1130425112	20A	4844.47	99.8529	AY.43	Nextseq	Female	81 Year(s)	29-12-2020
IGIB1130421407	21A (Delta)	4728.87	99.806	B.1.617.2	Nextseq	Male	68 Year(s)	26-12-2020
IGIB1130411241	21J (Delta)	5658.88	99.8529	B.1.617.2	Nextseq	Male	85 Year(s)	18-04-2021
IGIB1130404656	20A	5498.13	99.9298	AY.43	Nextseq	Male	56 Year(s)	2021-05-04
IGIB1130397062	21A (Delta)	4804.44	99.806	AY.43	Nextseq	Male	78 Year(s)	20-04-2021
IGIB1130396490	21J (Delta)	4836.09	99.883	B.1.617.2	Nextseq	Male	78 Year(s)	17-04-2021
IGIB1130394617	21A (Delta)	4184.12	99.8428	AY.52	Nextseq	Female	71 Year(s)	2021-09-04
IGIB1130393746	21A (Delta)	4657.44	99.8361	AY.43	Nextseq	Male	66 Year(s)	2021-06-04
IGIB1130391529	20A	4635.45	99.9164	AY.43	Nextseq	Male	71 Year(s)	29-03-2021
IGIB1130385562	20A	5011.26	99.8696	AY.43	Nextseq	Male	28 Year(s)	29-03-2021
IGIB1130381270	21A (Delta)	4261.34	99.796	B.1.617.2	Nextseq	Male	55 Year(s)	19-01-2021
IGIB1130380993	20A	5091.26	99.8863	AY.43	Nextseq	Female	59 Year(s)	2021-12-01
IGIB1130368845	20A	5357.29	99.8261	AY.43	Nextseq	Male	41 Year(s)	2021-04-04
IGIB113035063	21A (Delta)	4945.3	99.7927	AY.50	Nextseq	Male	47 Year(s)	20-04-2021
IGIB1130349759	21A (Delta)	4989.34	99.806	AY.43	Nextseq	Female	60 Year(s)	22-04-2021
IGIB1130348724	21A (Delta)	4831.41	99.8428	AY.43	Nextseq	Male	83 Year(s)	17-04-2021
IGIB1130348653	21A (Delta)	4834.56	99.8094	AY.43	Nextseq	Male	61 Year(s)	17-04-2021
IGIB1130348497	21A (Delta)	3935.87	99.7358	B.1.617.2	Nextseq	Male	69 Year(s)	16-04-2021
IGIB1130348493	21A (Delta)	4586.73	99.8529	AY.43	Nextseq	Male	88 Year(s)	16-04-2021
IGIB1130347048	21A (Delta)	4728.27	99.883	B.1.617.2	Nextseq	Male	72 Year(s)	2021-10-04
IGIB1130346943	21A (Delta)	4675.3	99.6857	AY.43	Nextseq	Male	50 Year(s)	2021-10-04
IGIB1130346481	20A	4240.66	99.8328	AY.43	Nextseq	Male	31 Year(s)	2021-08-04
IGIB1130344159	21A (Delta)	5043.05	99.8395	B.1.617.2	Nextseq	Male	56 Year(s)	29-03-2021
IGIB1130344147	20A	4982.53	99.8127	AY.43	Nextseq	Female	71 Year(s)	29-03-2021
IGIB1130343736	20A	5419.02	99.9197	B.1.617.2	Nextseq	Female	95 Year(s)	26-03-2021
IGIB1130343387	21A (Delta)	5341.18	99.806	AY.50	Nextseq	Male	73 Year(s)	23-03-2021
IGIB1130337410	21A (Delta)	4861.85	99.9298	AY.43	Nextseq	Male	70 Year(s)	2021-10-02
IGIB1130335174	20A	4807.95	99.8495	AY.43	Nextseq	Female	67 Year(s)	16-02-2021
IGIB11303347	20A	5249.23	99.9197	AY.43	Nextseq	Male	75 Year(s)	2021-04-01
IGIB1130329605	21A (Delta)	4636.72	99.8562	AY.50	Nextseq	Male	53 Year(s)	17-12-2020
IGIB113031451	21A (Delta)	3680.83	99.7927	AY.52	Nextseq	Female	96 Year(s)	24-03-2021
IGIB1130296101	21A (Delta)	4951.68	99.7793	AY.50	Nextseq	Male	73 Year(s)	2021-09-04
IGIB1130293063	21J (Delta)	4948.29	99.8428	AY.43	Nextseq	Male	63 Year(s)	2021-10-04
IGIB1130291060	21A (Delta)	4954.95	99.7994	AY.50	Nextseq	Male	70 Year(s)	20-04-2021
IGIB1130281130	20A	4994.77	99.9131	B.1.617.2	Nextseq	Female	70 Year(s)	20-04-2021
IGIB1130279440	20A	4890.2	99.8261	AY.43	Nextseq	Male	81 Year(s)	2021-04-01
IGIB1130277845	21A (Delta)	5210.53	99.796	AY.43	Nextseq	Male	70 Year(s)	22-12-2020
IGIB1130277326	21A (Delta)	4909.88	99.806	AY.50	Nextseq	Female	62 Year(s)	2021-09-04
IGIB1130269471	20A	4922.09	99.8495	AY.43	Nextseq	Male	70 Year(s)	18-04-2021
IGIB113026777	20A	3045.12	99.0302	AY.52	Nextseq	Female	74 Year(s)	16-01-2021
IGIB1130261532	21A (Delta)	4714.8	99.8963	B.1.617.2	Nextseq	Male	79 Year(s)	26-01-2021
IGIB1130260227	21A (Delta)	4321.98	99.8896	B.1.617.2	Nextseq	Male	61 Year(s)	16-03-2021
IGIB1130253129	20A	4755.51	99.8161	AY.43	Nextseq	Male	46 Year(s)	28-12-2020
IGIB1130246667	20A	4331.86	99.8361	AY.43	Nextseq	Female	85 Year(s)	31-12-2020
IGIB1130245786	20A	4589.28	99.893	B.1.617.2	Nextseq	Female	40 Year(s)	2021-03-01
IGIB1130243892	21J (Delta)	4997.37	99.893	B.1.617.2	Nextseq	Female	79 Year(s)	17-04-2021
IGIB1130221862	21A (Delta)	4895.32	99.8094	AY.50	Nextseq	Male	45 Year(s)	18-04-2021
IGIB1130209535	21A (Delta)	3538.28	99.6923	AY.52	Nextseq	Female	70 Year(s)	2021-12-04
IGIB1130208251	21A (Delta)	5108.1	99.6054	AY.50	Nextseq	Female	66 Year(s)	20-04-2021
IGIB1130207932	21J (Delta)	5197.63	99.8127	AY.43	Nextseq	Female	75 Year(s)	2021-10-04
IGIB1130207490	21A (Delta)	5137.71	99.806	AY.50	Nextseq	Male	44 Year(s)	2021-04-04
IGIB1130207236	20A	5463.93	99.8696	AY.43	Nextseq	Female	75 Year(s)	30-12-2020
IGIB1130204979	21A (Delta)	5076.74	99.796	AY.43	Nextseq	Female	66 Year(s)	24-03-2021
IGIB1130202418	20A	4676.83	99.8294	AY.43	Nextseq	Female	55 Year(s)	31-03-2021
IGIB1130179703	20A	5248.08	99.9231	AY.43	Nextseq	Female	82 Year(s)	19-04-2021
IGIB1130161297	20A	4947.97	99.8729	B.1.617.2	Nextseq	Male	78 Year(s)	2021-09-04
IGIB1130157887	20A	4988.39	99.8261	AY.43	Nextseq	Female	84 Year(s)	2021-12-04
IGIB1130142332	20A	5675.4	99.9365	AY.43	Nextseq	Male	67 Year(s)	2021-05-01
IGIB1130138401	20A	4869.12	99.8662	B.1.617.2	Nextseq	Male	89 Year(s)	18-04-2021
IGIB1130124665	20A	4972.32	99.8294	B.1.617.2	Nextseq	Male	67 Year(s)	2021-06-04
IGIB1130117644	21A (Delta)	5151.67	99.8361	B.1.617.2	Nextseq	Male	67 Year(s)	2021-02-01
IGIB1130104209	20A	4793.43	99.9097	AY.43	Nextseq	Male	85 Year(s)	29-11-2020
IGIB11301	19A	5328.9	93.82	B	Nextseq	#N/A	#N/A	#N/A
IGIB451	21M (Omicron)	808.522	98.93	B.1.1.529	Illumina MiSeq	0	0	00-01-1900	#N/A
IGIB445	21L (Omicron)	797.268	98.74	BA.2	Illumina MiSeq	0	0	00-01-1900	#N/A
IGIB327	21L (Omicron)	1070.21	99.03	BA.2	Illumina MiSeq	0	0	00-01-1900	#N/A
IGIB249	21L (Omicron)	1189.28	99.15	BA.2	Illumina MiSeq	0	0	00-01-1900	#N/A
IGIB203	21L (Omicron)	1018.73	98.56	BA.2	Illumina MiSeq	0	0	00-01-1900	#N/A
IGIB184	21L (Omicron)	971.183	98.27	BA.2	Illumina MiSeq	0	0	00-01-1900	#N/A
7313	21A (Delta)	3408.5	99.41	B.1.617.2	Oxford nanopore Technology
7334	21A (Delta)	2186.51	98.54	B.1.617.2	Oxford nanopore Technology
7344	21A (Delta)	1507.31	98.93	B.1.617.2	Oxford nanopore Technology
7337	21A (Delta)	2993.09	98.97	B.1.617.2	Oxford nanopore Technology
7271	21A (Delta)	2269.78	98.71	B.1.617.2	Oxford nanopore Technology
7255	21A (Delta)	1817.79	99.29	B.1.617.2	Oxford nanopore Technology
7474	21A (Delta)	975.731	96.86	B.1.617.2	Oxford nanopore Technology
MV38688	21A	1743.34	97.42	B.1.617.2	Oxford nanopore Technology
MV38829	21A	2123.77	99.09	B.1.617.2	Oxford nanopore Technology
MV39177	21A	782.5	93.72	B.1.617.2	Oxford nanopore Technology
MV39196	21A	1411.73	99.15	B.1.617.2	Oxford nanopore Technology
2010D	19A	1397.11	99.41	B.6	Oxford nanopore Technology
282	20I/501Y.V1	1157.25	99.36	B.1.1.7	Oxford nanopore Technology
287	20A	1493.24	98.91	B.1.617.2	Oxford nanopore Technology
707	20A	1429.47	98.29	B.1.617.2	Oxford nanopore Technology
UKVTM02	20I/501Y.V1	1494.41	99.41	B.1.1.7	Oxford nanopore Technology
352	20A	924.97	91.92	B.1	Oxford nanopore Technology
556	20A	3064.06	99.54	B.1.617.2	Oxford nanopore Technology
618	20A	3086.83	99.62	B.1.617.1	Oxford nanopore Technology
637	20A	3419.41	99.68	B.1.617.2	Oxford nanopore Technology
164566	20A	3761.38	99.4	B.1.617.2	Oxford nanopore Technology
K.K.AGARWAL	20A	1680.7	99.31	B.1.617.2	Oxford nanopore Technology
VEENA_AGARWAL_122111795	20A	1844.94	98.17	B.1.617.2	Oxford nanopore Technology
DALJEET_RP01	20A	376.84	90.34	B.1.1.7	Oxford nanopore Technology
RAKESH_RP02	20A	2053.77	98.62	B.1	Oxford nanopore Technology
333	20A	559.07	91.75	B.1	Oxford nanopore Technology
335	20A	1688.95	99.08	B.1.617.2	Oxford nanopore Technology
336	20I/501Y.V1	1077.99	98.49	B.1.1.7	Oxford nanopore Technology
337	20A	1761.36	99.39	B.1.617.2	Oxford nanopore Technology
338	20A	546.76	90.91	B.1	Oxford nanopore Technology
339	20A	302.2	91.19	B.1	Oxford nanopore Technology
341	20A	1012.49	97.94	B.1.617.2	Oxford nanopore Technology
342	20A	467.89	94.68	B.1	Oxford nanopore Technology
344	20A	391.59	91.53	B.1	Oxford nanopore Technology
346	20A	433.44	90.16	B.1	Oxford nanopore Technology
347	20A	1133.58	98.07	B.1.617.2	Oxford nanopore Technology
RCB_02	20A	2148.14	96.7	B.1.617.1	Oxford nanopore Technology
RCB_03	20A	2349.94	97.85	B.1.617.1	Oxford nanopore Technology
THSCOV_282	20I/501Y.V1	973.458	97.18	B.1.1.7	Oxford nanopore Technology
THSCOV_287	20A	1242.52	96.26	B.1.617.2	Oxford nanopore Technology
THSCOV_292	20I/501Y.V1	3346.14	99.35	B.1.1.7	Oxford nanopore Technology
20816	20A	1896.96	95.68	B.1.617.2	Oxford nanopore Technology
14318	20I/501Y.V1	2635.89	99.37	B.1.1.7	Oxford nanopore Technology
NB03	20A	2584.77	96.24	B.1.617.2	Oxford nanopore Technology
NB04	20A	3415.96	97.72	B.1.617.2	Oxford nanopore Technology
UK356	20I/501Y.V1	1266.83	91.53	B.1.1.7	Oxford nanopore Technology	M	38	16-03-2021
UK409	20A	3929.88	99.5	B.1.36.29	Oxford nanopore Technology	M	28	20-03-2021
UK410	20A	3036.93	98.77	B.1.36.29	Oxford nanopore Technology	M	65	20-03-2021
UK274	20A	2456.09	97.17	B.1.170	Oxford nanopore Technology	M	61	18-02-2021
UK276	20B	2580.41	98.84	B.1.1.216	Oxford nanopore Technology	F	63	25-02-2021
UK278	20I/501Y.V1	1502.24	97.82	B.1.1.7	Oxford nanopore Technology	F	7	19-02-2021
UK279	20I/501Y.V1	2044.2	97.05	B.1.1.7	Oxford nanopore Technology	M	71	19-02-2021
UK281	20B	1364.98	97.93	B.1.1.216	Oxford nanopore Technology	F	12	19-02-2021
UK282	20A	1511.29	97.01	B.1.36	Oxford nanopore Technology	F	25	19-02-2021
UK284	20I/501Y.V1	1316.16	98.11	B.1.1.7	Oxford nanopore Technology	M	21	22-02-2021
UK299	20A	2526.8	99.53	B.1.36	Oxford nanopore Technology	M	63	00-01-1900
UK300	20A	2250.32	98.33	B.1.618	Oxford nanopore Technology	M	73	00-01-1900
UK301	20A	3952.59	99.81	B.1.36	Oxford nanopore Technology	M	22	00-01-1900
UK319	20A	1105.03	98.42	B.1.36.17	Oxford nanopore Technology	M	47	2021-03-06
UK320	20A	1978.32	98.38	B.1.36.17	Oxford nanopore Technology	F	74	2021-03-06
P2142	20A	1076.86	96.63	B.1.617.1	Oxford nanopore Technology
210573677	20A	1224.72	94.87	B.1.525	Oxford nanopore Technology
210574169	20I/501Y.V1	851.98	96.58	B.1.1.7	Oxford nanopore Technology
210575205	20I/501Y.V1	785.02	94.83	B.1.1.7	Oxford nanopore Technology
210580409	20I/501Y.V1	2602.54	99.28	B.1.1.7	Oxford nanopore Technology
210580495	20I/501Y.V1	2195.12	99.1	B.1.1.7	Oxford nanopore Technology
210591276	20I/501Y.V1	1424.86	95.95	B.1.1.7	Oxford nanopore Technology
210591280	20I/501Y.V1	1236.22	95.64	B.1.1.7	Oxford nanopore Technology
210562284	20I/501Y.V1	1240.3	93.15	B.1.1.7	Oxford nanopore Technology
210565028	20A	4548.67	99.57	B.1.525	Oxford nanopore Technology
210570314	20I/501Y.V1	736.33	92.13	B.1.1.7	Oxford nanopore Technology
210551049	20I/501Y.V1	658.263	96.23	B.1.1.7	Oxford nanopore Technology
210551086	20I/501Y.V1	2086.89	99.45	B.1.1.7	Oxford nanopore Technology
210551679	20B	753.535	95.37	B.1.1.7	Oxford nanopore Technology
210552113	20B	905.939	97.72	B.1	Oxford nanopore Technology
210551923	20B	327.825	90.18	B.1	Oxford nanopore Technology
210552555	20B	2364.69	99.37	B.1.1	Oxford nanopore Technology
210552443	20H/501Y.V2	2064.76	98.97	B.1.351	Oxford nanopore Technology
210544748	20I/501Y.V1	310.879	91.14	B.1.1	Oxford nanopore Technology
210553688	20H/501Y.V2	271.224	91.67	B.1.351	Oxford nanopore Technology
210553741	20I/501Y.V1	1376.8	98.65	B.1.1.7	Oxford nanopore Technology
210553864	19A	838.242	96.44	B.1.618	Oxford nanopore Technology
210530763	20I/501Y.V1	698.02	98.01	B.1.1.7	Oxford nanopore Technology
210531240	20I/501Y.V1	1116.18	96.95	B.1.1.7	Oxford nanopore Technology
210540513	20I/501Y.V1	140.814	90.71	B.1.1.7	Oxford nanopore Technology
210544029	20I/501Y.V1	1232.34	96.94	B.1.1.7	Oxford nanopore Technology
10789320	20I/501Y.V1	2137.69	94.29	B.1.1.7	Oxford nanopore Technology
P29	20I/501Y.V1	2064.4	98.62	B.1.1.7	Oxford nanopore Technology
P30	20A	2912.58	99.57	B.1.36	Oxford nanopore Technology
UK164	20A	1364.24	98.18	B.1.36	Oxford nanopore Technology	M	28	2021-01-12
UK181	20A	286.88	93.5525	B.1.36	Oxford nanopore Technology	F	28	2020-10-07
UK193	20A	360.08	95.2346	B.1.523	Oxford nanopore Technology	M	33	00-01-1900
UK195	20A	1264.28	98.6757	B.1.525	Oxford nanopore Technology	0	0	28/01/2021
UK79	20A	1025.17	93.46	B.1.36	Oxford nanopore Technology	M	10	2021-01-03
UK80	20A	1271.63	95.2	B.1.36	Oxford nanopore Technology	F	55	2021-01-04
UK81	20A	2118.53	99.08	B.1.36	Oxford nanopore Technology	M	22	2021-01-04
UK82	20B	2332.83	98.25	B.1.1	Oxford nanopore Technology	M	55	2021-01-05
UK83	20B	2414.28	97	B.1.1	Oxford nanopore Technology	F	34	2021-01-05
UK84	20A	2429.6	98.98	B.1.36	Oxford nanopore Technology	M	40	2026-01-06
UK86	20A	1939.04	96.69	B.1.618	Oxford nanopore Technology	M	49	00-01-1900
UK87	20A	748.741	93.73	B.1.468	Oxford nanopore Technology	0	0	00-01-1900
UK88	20A	2352.01	98.35	B.1.36	Oxford nanopore Technology	0	0	00-01-1900
UK92	20E (EU1)	1142.97	96.13	B.1.177	Oxford nanopore Technology	0	0	00-01-1900
UK97	20A	467.022	94.03	B.1	Oxford nanopore Technology	0	0	00-01-1900
UK100	20B	2073.33	98.59	B.1.1.207	Oxford nanopore Technology	0	0	00-01-1900
UK101	20I/501Y.V1	2376.96	99.35	B.1.1.7	Oxford nanopore Technology	0	0	00-01-1900
UK68	20B	2696.25	98.89	B.1.1.216	Oxford nanopore Technology	M	33	2021-01-02
UK70	20B	934.77	93.32	B.1	Oxford nanopore Technology	F	58	2021-01-02
UK71	20B	3229.49	98.76	B.1.1.216	Oxford nanopore Technology	F	34	2021-01-02
UK36	20A	361.08	93.2	B.1.468	Oxford nanopore Technology	F	13	24/12/2020
UK46	20B/501Y.V1 (UK variant)	1259.43	94.52	B.1.1.7	Oxford nanopore Technology	M	47	30/12/2020
UK42	20B	530.08	94.09	B.1	Oxford nanopore Technology	M	30	22/12/20
UK13	20B/501Y.V1	1110.9	95.81	B.1.1.7	Oxford nanopore Technology	M	22	28/12/2020
UK16	20B/501Y.V1	1938.51	99.43	B.1.1.7	Oxford nanopore Technology	0	0	00-01-1900
UK17	20A	3680.01	99.95	B.1.36	Oxford nanopore Technology	0	0	00-01-1900
UK18	20A	2161.57	97.76	B.1.36	Oxford nanopore Technology	0	0	00-01-1900
UK19	20B/501Y.V1	3588.33	99.88	B.1.1.7	Oxford nanopore Technology	0	0	00-01-1900
UK20	20A	1224.92	96.9	B.1.36	Oxford nanopore Technology	0	0	00-01-1900
UK21	20B/501Y.V1	488.01	92.95	B.1.1.7	Oxford nanopore Technology	0	0	00-01-1900
UK26	20A.EU1	1793.57	98.5	B.1.177.18	Oxford nanopore Technology	0	0	00-01-1900
UK27A	20B/501Y.V1	1745.82	98.1	B.1.1.7	Oxford nanopore Technology	M	36	28/12/2020
UK28A	20A	3072.71	99.68	B.1.36	Oxford nanopore Technology	M	43	26/12/2020
UK29A	20B	2139.39	97.51	B.1.1	Oxford nanopore Technology	M	35	26/12/2020
UK31	20B	3171.01	98.47	B.1.1.216	Oxford nanopore Technology	M	34	28/12/2020
UK32	20A	3689.11	99.85	B.1.36	Oxford nanopore Technology	M	17	28/12/2020
GIMS1	20B/501Y.V1 (UK variant)	3299.48	96.54	B.1.1.7	Oxford nanopore Technology	F	35	26/12/2020
IGIB1130101V	21A (Delta)	1848.28	96.26	B.1.617.2 (Delta)	Oxford nanopore Technology	F	65	23/3/2021
IGIB1130102915V	21A (Delta)	2696.91	99.54	B.1.617.2 (Delta)	Oxford nanopore Technology	M	51	2021-03-04
IGIB11301042671V	21A (Delta)	2900.23	98.97	B.1.617.2 (Delta)	Oxford nanopore Technology	M	75	2021-05-05
IGIB11301051274V	21A (Delta)	672.701	97.11	B.1.617.2 (Delta)	Oxford nanopore Technology	F	75	2021-04-05
IGIB1130105V	21A (Delta)	1870.48	95.67	B.1.617.2 (Delta)	Oxford nanopore Technology	M	57	27-03-21
IGIB1130111V	21A (Delta)	1300.22	98.19	B.1.617.2 (Delta)	Oxford nanopore Technology	M	36	2021-05-05
IGIB1130112885V	21A (Delta)	118.78	99.65	B.1.617.2 (Delta)	Illumina MiSeq	M	46	30-04-2021
IGIB1130113V	21A (Delta)	2255.35	98.99	B.1.617.2 (Delta)	Oxford nanopore Technology	M	43	24/4/21
IGIB1130149231V	21A (Delta)	6532.53	99.87	B.1.617.2 (Delta)	Illumina MiSeq	M	50	21-4-21
IGIB1130151752V	21A (Delta)	918.302	97.2	B.1.617.2 (Delta)	Oxford nanopore Technology	M	54	2021-04-07
IGIB113015915V	21A (Delta)	5337.44	99.83	B.1.617.2 (Delta)	Illumina MiSeq	M	40	20-04-2021
IGIB1130164306V	21A (Delta)	7162.3	99.85	B.1.617.2 (Delta)	Illumina MiSeq	F	37	13-04-2021
IGIB1130182572V	21A (Delta)	734.492	95.85	B.1.617.2 (Delta)	Oxford nanopore Technology	M	51	23/03/21
IGIB113023885V	21A (Delta)	1168.39	98.21	B.1.617.2 (Delta)	Oxford nanopore Technology	F	56	2021-04-05
IGIB1130248022V	21A (Delta)	3049.66	98.63	B.1.617.2 (Delta)	Oxford nanopore Technology	F	39	2021-04-04
IGIB1130263237V	21A (Delta)	2279.05	99.77	B.1.617.2 (Delta)	Illumina MiSeq	F	36	14-04-2021
IGIB1130265694V	21A (Delta)	112.19	99.68	B.1.617.2 (Delta)	Illumina MiSeq	F	39	22-04-2021
IGIB1130270387V	21A (Delta)	204.52	99.71	B.1.617.2 (Delta)	Illumina MiSeq	M	43	23-4-21
IGIB1130298132V	21A (Delta)	564.723	95.12	B.1.617.2 (Delta)	Oxford nanopore Technology	F	38	2021-07-04
IGIB1130300073V	21A (Delta)	138.65	99.71	B.1.617.2 (Delta)	Illumina MiSeq	M	38	21-04-2021
IGIB1130359925V	21A (Delta)	1245.23	97.09	B.1.617.2 (Delta)	Oxford nanopore Technology	M	64	30/4/2021
IGIB1130368600V	21A (Delta)	249.82	99.71	B.1.617.2 (Delta)	Illumina MiSeq	M	42	2021-10-04
IGIB1130370238V	21A (Delta)	427.181	93.26	B.1.617.2 (Delta)	Oxford nanopore Technology	M	45	30/4/2021
IGIB1130371022V	21A (Delta)	2027.14	97.97	B.1.617.2 (Delta)	Oxford nanopore Technology	F	58	30-04-2021
IGIB1130375373V	21A (Delta)	1066.43	99.72	B.1.617.2 (Delta)	Illumina MiSeq	M	36	24-04-2021
IGIB1130390681V	21A (Delta)	2112.92	99.74	B.1.617.2 (Delta)	Illumina MiSeq	F	50	17-04-2021
IGIB1130433112V	21A (Delta)	159.5	99.65	B.1.617.2 (Delta)	Illumina MiSeq	M	44	2021-12-04
IGIB1130447004V	21A (Delta)	181.79	99.71	B.1.617.2 (Delta)	Illumina MiSeq	F	41	2021-09-04
IGIB113059193V	21A (Delta)	1817.31	97.65	B.1.617.2 (Delta)	Oxford nanopore Technology	M	39	27/3/2021
IGIB1130751585V	21A (Delta)	6034.68	99.84	B.1.617.2 (Delta)	Illumina MiSeq	M	34	26-04-2021
IGIB113093V	21A (Delta)	1334.58	98.5	B.1.617.2 (Delta)	Oxford nanopore Technology	F	43	2021-04-07
105659	21A (Delta)	6735	99	B.1.617.2	Illumina MiSeq			2021-06-05
108491	21B (Kappa)	5306	99	B.1.617.1	Illumina MiSeq			2021-06-05
108508	21A (Delta)	7133	99	B.1.617.2	Illumina MiSeq			2021-06-05
109897	21A (Delta)	4002	99	B.1.617.2	Illumina MiSeq			2021-06-05
105142	21A (Delta)	1172	99	B.1.617.2	Illumina MiSeq			2021-10-05
105149	21A (Delta)	364	99	B.1.617.2	Illumina MiSeq			2021-10-05
105345	21B (Kappa)	6060	99	B.1.617.1	Illumina MiSeq			2021-10-05
105645	21B (Kappa)	1196	99	B.1.617.1	Illumina MiSeq			2021-10-05
106259	20A	327	99	B.1.617.2	Illumina MiSeq			2021-10-05
106262	21J (Delta)	135	99	AY.33	Illumina MiSeq			2021-10-05
107776	21A (Delta)	5994	99	B.1.617.2	Illumina MiSeq			2021-10-05
107900	21A (Delta)	3331	99	B.1.617.2	Illumina MiSeq			2021-10-05
108158	21J (Delta)	335	99	B.1.617.2	Illumina MiSeq			2021-10-05
108197	21A (Delta)	6812	99	B.1.617.2	Illumina MiSeq			2021-10-05
108524	21B (Kappa)	5444	99	B.1.617.1	Illumina MiSeq			2021-10-05
108796	21J (Delta)	5812	99	B.1.617.2	Illumina MiSeq			2021-10-05
98995	21B (Kappa)	6696	99	B.1.617.1	Illumina MiSeq			2021-10-05
MATN0027245068	20I (Alpha, V1)	5522	99	B.1.1.7	Illumina MiSeq			2021-10-05
105641	21A (Delta)	121	99	B.1.617.2	Illumina MiSeq			14-05-2021
105660	21A (Delta)	6886	99	B.1.617.2	Illumina MiSeq			14-05-2021
106295	21A (Delta)	7417	99	B.1.617.2	Illumina MiSeq			14-05-2021
107632	21J (Delta)	2204	99	B.1.617.2	Illumina MiSeq			14-05-2021
107672	21A (Delta)	2581	99	B.1.617.2	Illumina MiSeq			14-05-2021
107682	21A (Delta)	7563	99	B.1.617.2	Illumina MiSeq			14-05-2021
107779	21A (Delta)	7118	99	B.1.617.2	Illumina MiSeq			14-05-2021
107871	21J (Delta)	134	99	B.1.617.2	Illumina MiSeq			14-05-2021
108144	21A (Delta)	7197	99	B.1.617.2	Illumina MiSeq			14-05-2021
109486	21A (Delta)	6759	99	B.1.617.2	Illumina MiSeq			14-05-2021
110197	21J (Delta)	676	98	AY.122	Illumina MiSeq			14-05-2021
110488	21B (Kappa)	205	99	B.1.617.1	Illumina MiSeq			14-05-2021
CM-1-NS-170620	20A	925	99	B.1	Illumina MiSeq			15-12-2020
CM-1-NS-180620	20A	622	99	B.1	Illumina MiSeq			15-12-2020
CM-3-NS-140720	20A	988	99	B.1	Illumina MiSeq			15-12-2020
CM-5-BM-210720	20A	807	94	B.1	Illumina MiSeq			15-12-2020
CM-12-NS-060920	20A	879	98	B.1	Illumina MiSeq			15-12-2020
CM-14-NS-070920	20A	1175	99	B.1	Illumina MiSeq			15-12-2020
CM-14-NS-090920	20A	643	95	B.1	Illumina MiSeq			15-12-2020
CI-14-NS-070920	20A	811	96	B.1	Illumina MiSeq			15-12-2020
CM-17-NS-130920	20B	7034	99	B.1.1.326	Illumina MiSeq			15-12-2020
CM-17-NS-150920	20B	273	98	B.1.1	Illumina MiSeq			15-12-2020
CM-17-NS-170920	20A	1016	99	B.1	Illumina MiSeq			15-12-2020
CI-33-NS-071120	20A	1652	99	B.1.468	Illumina MiSeq			2021-08-02
CI-33-NS-261020	20A	4400	99	B.1.36	Illumina MiSeq			2021-08-02
CI-33-RS-261020	20A	203	95	B.1.468	Illumina MiSeq			2021-08-02
CI-38-RS-041120	20A	134	91	B.1.468	Illumina MiSeq			2021-08-02
CI-41-NS-091120	20A	1401	98	B.1.468	Illumina MiSeq			2021-08-02
CI-47-T1-NS-211120	20A	2740	99	B.1.36.8	Illumina MiSeq			2021-08-02
CI-47-T1-NS-251120	20A	388	96	B.1.36	Illumina MiSeq			2021-08-02
CI-47-T1-RS-211120	20A	3265	98	B.1	Illumina MiSeq			2021-08-02
CI-47-T1-RS-271120	20A	2532	99	B.1.36	Illumina MiSeq			2021-08-02
CI-47-T2-NS-211120	20A	3678	99	B.1.36.8	Illumina MiSeq			2021-08-02
CI-47-T2-NS-231120	20A	282	99	B.1.36.8	Illumina MiSeq			2021-08-02
CI-47-T2-NS-251120	20A	648	98	B.1.468	Illumina MiSeq			2021-08-02
CI-47-T2-NS-271120	20A	242	99	B.1.36.8	Illumina MiSeq			2021-08-02
CI-47-T2-RS-191120	20A	261	95	B.1.36	Illumina MiSeq			2021-08-02
CI-47-T2-RS-211120	20A	248	93	B.1.36	Illumina MiSeq			2021-08-02
CI-47-T2-RS-271120	20A	4072	99	B.1.36	Illumina MiSeq			2021-08-02
CM-25-NS-300920	20A	159	94	B.1.468	Illumina MiSeq			2021-08-02
CM-30-NS-211020	20A	594	99	B.1.36	Illumina MiSeq			2021-08-02
CM-39-BM-091120	20A	1148	98	B.1.468	Illumina MiSeq			2021-08-02
CM-39-NS-091120	20A	1183	99	B.1.36	Illumina MiSeq			2021-08-02
CM-41-NS-091120	20A	3706	99	B.1.36	Illumina MiSeq			2021-08-02
CI-21-NS-T2-220920	19A	3305	96	B.6	Illumina MiSeq
CI-21-NS-T2-250920	19A	2286	95	B.6	Illumina MiSeq
CM-31-NS-281020	20A	6372	100	B.1	Illumina MiSeq
CM-31-NS-291020	20A	722	100	B.1	Illumina MiSeq
IGIB11303565	20A	514	99	B.1.36	Illumina MiSeq			29-10-2020
IGIB11304410	20A	6354	99	B.1.36	Illumina MiSeq			29-10-2020
IGIB11304579	20B	2439	99	B.1.1.216	Illumina MiSeq			29-10-2020
IGIB11304644	20A	371	99	B.1.36	Illumina MiSeq			29-10-2020
IGIB11304769	20B	300	99	B.1.1.216	Illumina MiSeq			29-10-2020
IGIB11304885	20A	1289	99	B.1.36	Illumina MiSeq			29-10-2020
IGIB11305034	20A	204	99	B.1.36	Illumina MiSeq			29-10-2020
IGIB11305072	20A	162	99	B.1	Illumina MiSeq			29-10-2020
IGIB11305086	20A	2112	100	B.1.36	Illumina MiSeq			29-10-2020
IGIB11305231	20A	5100	99	B.1.36	Illumina MiSeq			29-10-2020
IGIB11301309	19A	1133	93	B	Illumina MiSeq			29-10-2020
IGIB11303573	20A	3107	99	B.1.184	Illumina MiSeq			29-10-2020
IGIB11304423	19A	642	99	B.6.6	Illumina MiSeq			29-10-2020
IGIB11304453	20A	4475	99	B.1.36	Illumina MiSeq			29-10-2020
IGIB11304570	20A	129	97	B.1	Illumina MiSeq			29-10-2020
IGIB11304776	20A	837	93	B.1	Illumina MiSeq			29-10-2020
IGIB11305020	20A	1029	99	B.1	Illumina MiSeq			29-10-2020
IGIB11305044	20A	131	98	B.1.468	Illumina MiSeq			29-10-2020
IGIB11305576	20A	157	90	B	Illumina MiSeq			29-10-2020
IGIB11303588	20A	3919	99	B.1.36	Illumina MiSeq			29-10-2020
IGIB11303760	20A	3580	99	B.1.36	Illumina MiSeq			7682-05-07
IGIB11304239	20A	6816	99	B.1.36	Illumina MiSeq			7682-05-07
IGIB11304386	20A	6069	99	B.1.36	Illumina MiSeq			7682-05-07
IGIB11304392	20A	3269	99	B.1.36	Illumina MiSeq			7682-05-07
IGIB11304400	20A	1371	99	B.1.36	Illumina MiSeq			7682-05-07
IGIB11304428	20A	4398	98	B.1	Illumina MiSeq			7682-05-07
IGIB11304655	20A	996	93	B.1	Illumina MiSeq			7682-05-07
IGIB11304669	20B	6472	99	B.1.1.216	Illumina MiSeq			7682-05-07
IGIB11304857	20A	481	99	B.1.184	Illumina MiSeq			7682-05-07
IGIB11305065	20A	163	98	B.1	Illumina MiSeq			2020-04-11
IGIB11305763	20A	576	99	B.1.36	Illumina MiSeq			2020-04-11
IGIB11305764	20A	439	99	B.1.36	Illumina MiSeq			2020-06-11
UK-10	19A	399	99	B.6	Illumina MiSeq			2020-06-11
UK-12	19A	2579	99	B.6	Illumina MiSeq			2020-06-11
UK-2	20I (Alpha, V1)	471	99	B.1.1.7	Illumina MiSeq			2020-04-11
UK-4	20I (Alpha, V1)	1100	99	B.1.1.7	Illumina MiSeq			2020-04-11
IGIB11305680	20A	2943	99	B.1.36	Illumina MiSeq			2020-04-11
IGIB11305069	20A	666	99	B.1	Illumina MiSeq			2020-04-11
IGIB11305269	20A	1984	99	B.1	Illumina MiSeq			2020-04-11
IGIB11304690	20A	6148	99	B.1	Illumina MiSeq			2020-04-11
IGIB11305043	20A	6191	99	B.1.36.8	Illumina MiSeq			2020-06-11
IGIB11304171	20A	144	99	B.1.36	Illumina MiSeq			2020-06-11
IGIB11304887	20A	7180	99	B.1.36	Illumina MiSeq			25-10-4670
EHND368600	21I (Delta)	249	99	B.1.617.2	Illumina MiSeq			25-10-4670
MAXO15915	21J (Delta)	5337	99	B.1.617.2	Illumina MiSeq			25-10-4670
NHWZ375373	21J (Delta)	1066	99	B.1.617.2	Illumina MiSeq			25-10-4670
P1	21J (Delta)	173	99	AY.122	Illumina MiSeq			#################
P3	21I (Delta)	188	99	B.1.617.2	Illumina MiSeq			#################
SHGK112885	21A (Delta)	118	99	B.1.617.2	Illumina MiSeq			#################
SHPP263237	21J (Delta)	2279	99	B.1.617.2	Illumina MiSeq			#################
SHPP270387	21I (Delta)	204	99	B.1.617.2	Illumina MiSeq			#################
SHPP390681	21J (Delta)	2112	99	B.1.617.2	Illumina MiSeq			#################
SKMS164306	21J (Delta)	7162	99	B.1.617.2	Illumina MiSeq			#################
SKMS433112	21I (Delta)	159	99	B.1.617.2	Illumina MiSeq			#################
SKMS447004	21A (Delta)	181	99	B.1.617.2	Illumina MiSeq			#################
CI21RST2190920	21J (Delta)	115	97	AY.98	Illumina MiSeq			#################
CI25RS300920	21J (Delta)	341	96	AY.98	Illumina MiSeq			#################
CI32RS021120	21J (Delta)	194	97	AY.93	Illumina MiSeq			#################
CI37NS071120	20A	527	99	B.1.1	Illumina MiSeq			#################
CM31NS251020	20A	7456	99	B.1	Illumina MiSeq			#################
P7	21J (Delta)	726	99	AY.98	Illumina MiSeq			#################
barcode53	21J (Delta)	1468.59	96.5187	AY.98	Oxford nanopore Technology	F	30	#################	08.12.2021 7:00PM
barcode55	21J (Delta)	410.475	91.4758	AY.122	Oxford nanopore Technology	Male	52 Years	#################	17.12.21
barcode59	21J (Delta)	1091.65	95.686	AY.126	Oxford nanopore Technology	F	25	#################	2021-04-12
barcode60	21J (Delta)	1161.98	95.6994	AY.122	Oxford nanopore Technology	F	33	#################	15.12.2021 17:00
barcode62	21J (Delta)	850.874	94.6728	AY.127	Oxford nanopore Technology	M	58	#################
barcode63	21J (Delta)	1226.9	96.1342	AY.122	Oxford nanopore Technology	Male	46 Years	#################	18.12.21
barcode64	21K (Omicron)	1319.94	94.8567	BA.1	Oxford nanopore Technology	Female	16 Years	#################	24.12.21
barcode66	21J (Delta)	902.342	95.8867	AY.122	Oxford nanopore Technology	F	17	#################	10.12.21
barcode68	21K (Omicron)	1170.46	94.0742	BA.1	Oxford nanopore Technology	M	15	#################	17.12.2021 17:00
barcode69	21J (Delta)	1128.59	95.6927	AY.122	Oxford nanopore Technology	M	23	#################	15.12.2021 7:00PM
barcode70	21J (Delta)	1487.46	96.6559	AY.127	Oxford nanopore Technology	M	71	17-12-2021
barcode71	21J (Delta)	966.292	96.4251	AY.122	Oxford nanopore Technology	Female	47 Years	18-12-2021	18.12.21
barcode74	21J (Delta)	1083.08	95.686	AY.122	Oxford nanopore Technology	F	42	2021-10-12	10.12.21
barcode75	21J (Delta)	664.149	95.9436	AY.46.5	Oxford nanopore Technology	F	47	19-11-2021	19-11-2021
barcode79	21J (Delta)	1150.76	96.2479	AY.122	Oxford nanopore Technology	Female	44 Years	20-12-2021	20.12.21
barcode80	21J (Delta)	583.048	92.7833	AY.122	Oxford nanopore Technology	Male	42 Years	27-12-2021	27.12.21
barcode83	21J (Delta)	962.838	96.1409	AY.122	Oxford nanopore Technology	M	45	2021-02-12	2021-02-12
barcode85	21I (Delta)	678.515	95.5556	AY.75	Oxford nanopore Technology	M	12	2021-08-12	08.12.2021 7:00PM
barcode87	21J (Delta)	972.263	96.7294	AY.122	Oxford nanopore Technology	Male	12 Years	20-12-2021	20.12.21
barcode27	21J (Delta)	915.02	92.8803	AY.120.2	Oxford nanopore Technology	f	NA		30.09.21
barcode32	21J (Delta)	966.748	96.3081	AY.122	Oxford nanopore Technology	m	NA		30.09.21
barcode36	21J (Delta)	775.032	95.7463	AY.122	Oxford nanopore Technology	f	NA		30.09.21
barcode39	21J (Delta)	1956.31	96.8364	AY.120.2	Oxford nanopore Technology	m	NA		30.09.21
barcode48	21J (Delta)	1301.38	96.7695	AY.120.2	Oxford nanopore Technology	f	NA		05.10.21
barcode49	21J (Delta)	1458.84	96.793	AY.120.2	Oxford nanopore Technology	f	NA		05.10.21
barcode50	21J (Delta)	2537.27	96.8431	AY.120	Oxford nanopore Technology	f	NA		05.10.21
barcode51	21J (Delta)	1684.87	96.8431	AY.120.2	Oxford nanopore Technology	m	NA		05.10.21
barcode52	21J (Delta)	1913.89	96.8364	AY.120	Oxford nanopore Technology	f	NA		05.10.21
barcode55	21J (Delta)	1793.59	96.8231	AY.120.2	Oxford nanopore Technology	m	NA		05.10.21
barcode56	21J (Delta)	743.236	95.3884	AY.120.2	Oxford nanopore Technology	f	NA		05.10.21
barcode63	21J (Delta)	2167.55	96.8197	AY.122	Oxford nanopore Technology	m	NA		05.10.21
barcode66	21J (Delta)	1490.17	96.8298	AY.122	Oxford nanopore Technology	Female	43 Years		17.12.21
barcode68	21J (Delta)	1692.54	96.8398	AY.122	Oxford nanopore Technology	Male	30 Years		17.12.21
barcode70	21J (Delta)	2464.29	96.8465	AY.122	Oxford nanopore Technology	Male	48 Years		19.12.21
OM1003	21K (Omicron)	644.402	96.15	BA.1	Illumina MiSeq	Male	46	2022-01-10	00-01-1900
OM1004	21L (Omicron)	709.779	98.85	BA.2	Illumina MiSeq	Male	29	2022-01-10	00-01-1900
OM1005	21K (Omicron)	382.653	93.51	B.1.1.529	Illumina MiSeq	Male	23	2022-01-10	00-01-1900
OM1006	20A	291.474	93.57	B.1	Illumina MiSeq	Male	35	2022-01-10	00-01-1900
OM1007	21L (Omicron)	578.15	98.7	BA.2	Illumina MiSeq	Male	28	2022-01-10	00-01-1900
OM1008	21L (Omicron)	551.029	98.6	BA.2	Illumina MiSeq	Female	28	2022-01-10	00-01-1900
OM1009	21M (Omicron)	244.205	91.81	B.1.1.529	Illumina MiSeq	Male	26	2022-01-10	00-01-1900
OM1011	20A	303.569	91.62	None	Illumina MiSeq	Male	43	2022-01-10	00-01-1900
OM1012	20A	258.242	90.4	None	Illumina MiSeq	Male	31	2022-01-10	00-01-1900
OM1013	21K (Omicron)	797.963	97.37	BA.1	Illumina MiSeq	Female	74	2022-01-10	00-01-1900
OM1014	20A	343.297	91.18	None	Illumina MiSeq	Male	48	2022-01-10	00-01-1900
OM1015	21K (Omicron)	540.956	96.11	B.1.1.529	Illumina MiSeq	Male	31	2022-01-10	00-01-1900
OM1016	21K (Omicron)	468.837	95.67	B.1.1.529	Illumina MiSeq	Female	33	2022-01-10	00-01-1900
OM1017	21M (Omicron)	209.851	91.74	B.1.1.529	Illumina MiSeq	Female	22	2022-01-10	00-01-1900
OM1018	21K (Omicron)	790.96	97.18	BA.1	Illumina MiSeq	Male	29	2022-01-10	00-01-1900
OM1019	21K (Omicron)	559.563	96.74	B.1.1.529	Illumina MiSeq	Male	27	2022-01-10	00-01-1900
OM1020	20B	312.12	90.04	B.1.1.528	Illumina MiSeq	Female	10	2022-01-10	00-01-1900
OM1021	21K (Omicron)	452.921	94.58	B.1.1.529	Illumina MiSeq	Male	30	2022-01-10	00-01-1900
OM1022	20A	116.254	91.98	None	Illumina MiSeq	Male	31	2022-01-10	00-01-1900
OM1024	21L (Omicron)	700.379	98.37	BA.2	Illumina MiSeq	Female	27	2022-01-10	00-01-1900
OM1025	21K (Omicron)	532.829	97.26	B.1.1.529	Illumina MiSeq	Male	43	2022-01-10	00-01-1900
OM1026	21K (Omicron)	719.946	96.99	BA.1	Illumina MiSeq	Female	28	2022-01-11	00-01-1900
OM1028	20A	353.693	94.49	B.1.1.529	Illumina MiSeq	Male	24	2022-01-11	00-01-1900
OM1029	21K (Omicron)	784.394	96.49	BA.1	Illumina MiSeq	Female	25	2022-01-11	00-01-1900
OM1032	20A	334.033	92.8	B.1.1.529	Illumina MiSeq	Male	73	2022-01-11	00-01-1900
OM1034	21K (Omicron)	645.578	97.17	BA.1	Illumina MiSeq	Male	45	2022-01-11	00-01-1900
OM1037	21K (Omicron)	670.589	97.49	BA.1	Illumina MiSeq	Male	42	2022-01-09	00-01-1900
OM1038	20A	173.845	90.92	None	Illumina MiSeq	Male	31	2022-01-09	00-01-1900
OM1041	21K (Omicron)	681.592	96.9	BA.1	Illumina MiSeq	Female	22	2022-01-09	00-01-1900
OM1042	21M (Omicron)	229.609	91.25	B.1.1.529	Illumina MiSeq	Male	76	2022-01-08	00-01-1900
OM1043	21K (Omicron)	375.814	94.05	B.1.1.529	Illumina MiSeq	Male	69	2022-01-08	00-01-1900
OM1051	20A	238.718	90.83	None	Illumina MiSeq	Male	56	2022-01-08	00-01-1900
OM1056	21M (Omicron)	294.562	91.12	B.1.1.529	Illumina MiSeq	Male	35	2022-01-08	00-01-1900
OM1058	20B	211.497	90.3	B.1.1.529	Illumina MiSeq	Male	66	2022-01-08	00-01-1900
OM1064	21K (Omicron)	896.181	96.03	BA.1	Illumina MiSeq	Female	62	2022-01-08	00-01-1900
OM1066	21K (Omicron)	563.003	96.78	B.1.1.529	Illumina MiSeq	Male	63	2022-08-01	24-01-1900
OM1067	21L (Omicron)	857.327	99.61	BA.2	Illumina MiSeq	Female	60	2022-08-01	18-01-1900
OM1068	21L (Omicron)	958.213	98.22	BA.2	Illumina MiSeq	Male	43	2022-06-01	24-01-1900
OM1070	21L (Omicron)	703.894	97.66	BA.2	Illumina MiSeq	0	0	00-01-1900	00-01-1900
OM1071	21L (Omicron)	937.497	98.79	BA.2	Illumina MiSeq	0	0	00-01-1900	00-01-1900
OM1072	21L (Omicron)	610.726	97.46	BA.2	Illumina MiSeq	0	0	00-01-1900	00-01-1900
OM1073	21L (Omicron)	432.846	94.88	BA.2	Illumina MiSeq	0	0	00-01-1900	00-01-1900
OM1074	21M (Omicron)	338.291	92.58	B.1.1.529	Illumina MiSeq	0	0	00-01-1900	00-01-1900
OM1075	21K (Omicron)	844.672	98.74	BA.1	Illumina MiSeq	0	0	00-01-1900	00-01-1900
OM1076	21L (Omicron)	1042.56	98.52	BA.2	Illumina MiSeq	0	0	00-01-1900	00-01-1900
OM1077	20B	1048.95	98.53	B.1.1	Illumina MiSeq	Male	2	2022-01-07	00-01-1900
OM1078	21J (Delta)	885.725	99.8	B.1.617.2	Illumina MiSeq	Male	26	2022-01-05	00-01-1900
OM1079	21J (Delta)	907.336	99.8	AY.64	Illumina MiSeq	Male	34	2022-01-05	00-01-1900
OM1080	21M (Omicron)	433.454	95.86	B.1.1.529	Illumina MiSeq	Female	40	2022-01-07	00-01-1900
OM1081	21L (Omicron)	963.933	99.64	BA.2	Illumina MiSeq	Female	8	2022-01-07	00-01-1900
OM1082	21L (Omicron)	1055.73	99.11	BA.2	Illumina MiSeq	Female	13	2022-01-07	00-01-1900
OM1083	21M (Omicron)	476.923	92.64	B.1.1.529	Illumina MiSeq	Male	16	2022-01-07	00-01-1900
OM1084	21M (Omicron)	328.033	91	B.1.1.529	Illumina MiSeq	Male	16	2022-01-07	00-01-1900
OM1086	21M (Omicron)	182.95	91.56	B.1.1.529	Illumina MiSeq	Male	16	2022-01-07	00-01-1900
OM1087	21M (Omicron)	246.513	90.96	B.1.1.529	Illumina MiSeq	Male	29	2022-01-06	00-01-1900
OM1089	21L (Omicron)	666.699	98.12	BA.2	Illumina MiSeq	Male	36	2022-01-07	00-01-1900
OM1090	21L (Omicron)	408.378	96.07	BA.2	Illumina MiSeq	Male	34	2022-01-07	00-01-1900
OM1091	21L (Omicron)	541.892	98.61	BA.2	Illumina MiSeq	Female	22	2022-01-07	00-01-1900
OM1093	21K (Omicron)	734.773	96.76	BA.1	Illumina MiSeq	Male	44	2022-01-10	00-01-1900
OM1094	21M (Omicron)	493.437	94.1	B.1.1.529	Illumina MiSeq	Male	24	00-01-1900	00-01-1900
OM1097	21M (Omicron)	321.669	91.56	B.1.1.529	Illumina MiSeq	Male	35	00-01-1900	00-01-1900
OM1098	21K (Omicron)	359.285	97.53	B.1.1.529	Illumina MiSeq	Female	51	00-01-1900	00-01-1900
OM1099	21K (Omicron)	878.126	97.61	BA.1	Illumina MiSeq	Female	28	00-01-1900	00-01-1900
OM1101	21K (Omicron)	886.908	98.08	BA.1	Illumina MiSeq	Male	23	00-01-1900	00-01-1900
OM1102	21L (Omicron)	1170.32	98.74	BA.2	Illumina MiSeq	Male	45	00-01-1900	00-01-1900
OM1103	21K (Omicron)	727.313	96.73	B.1.1.529	Illumina MiSeq	Female	22	00-01-1900	00-01-1900
OM1104	21M (Omicron)	568.037	95.01	B.1.1.529	Illumina MiSeq	Male	25	00-01-1900	00-01-1900
OM1106	21M (Omicron)	548.434	97.8	B.1.1.529	Illumina MiSeq	Male	23	00-01-1900	00-01-1900
OM1107	21K (Omicron)	908.153	98.32	BA.1	Illumina MiSeq	Female	37	00-01-1900	00-01-1900
OM1108	21K (Omicron)	671.613	97.92	B.1.1.529	Illumina MiSeq	Male	9	00-01-1900	00-01-1900
OM1109	21M (Omicron)	394.265	94.93	B.1.1.529	Illumina MiSeq	Male	35	00-01-1900	00-01-1900
OM1111	21K (Omicron)	315.273	96.07	BA.1	Illumina MiSeq	Male	22	00-01-1900	00-01-1900
OM1112	21K (Omicron)	840.629	97.92	BA.1	Illumina MiSeq	Male	60	00-01-1900	00-01-1900
OM1114	21L (Omicron)	708.262	98.54	BA.2	Illumina MiSeq	Female	31	00-01-1900	00-01-1900
OM1115	21M (Omicron)	247.008	91.14	B.1.1.529	Illumina MiSeq	Male	30	00-01-1900	00-01-1900
OM1118	21M (Omicron)	566.729	92.04	B.1.1.529	Illumina MiSeq	Male	38	00-01-1900	00-01-1900
OM1119	21K (Omicron)	986.107	93.92	BA.1	Illumina MiSeq	Male	39	00-01-1900	00-01-1900
OM1120	21L (Omicron)	946.122	96.44	BA.2	Illumina MiSeq	Male	34	00-01-1900	00-01-1900
OM1121	21K (Omicron)	414.498	90.38	B.1.1.529	Illumina MiSeq	Male	27	00-01-1900	00-01-1900
OM1122	21K (Omicron)	988.908	95.12	BA.1	Illumina MiSeq	Male	64	00-01-1900	00-01-1900
OM1123	21K (Omicron)	722.948	95.86	BA.1	Illumina MiSeq	Female	57	00-01-1900	00-01-1900
OM1124	21K (Omicron)	1010.75	96.32	BA.1	Illumina MiSeq	Male	38	00-01-1900	00-01-1900
OM1126	21K (Omicron)	605.4	93.33	B.1.1.529	Illumina MiSeq	Male	44	00-01-1900	00-01-1900
OM1127	21J (Delta)	921.297	97.4	AY.85	Illumina MiSeq	Male	39	00-01-1900	00-01-1900
OM1128	21L (Omicron)	723.961	95.64	BA.2	Illumina MiSeq	Male	34	00-01-1900	00-01-1900
OM1129	21L (Omicron)	548.313	93.36	B.1.1.529	Illumina MiSeq	Female	23	00-01-1900	00-01-1900
OM1139	21K (Omicron)	482.541	93.77	B.1.1.529	Illumina MiSeq	Male	30	2022-01-05	25-01-1900
OM1140	21K (Omicron)	1143.91	96.08	BA.1	Illumina MiSeq	Male	36	2022-01-05	18-01-1900
OM1141	21K (Omicron)	720.046	94	BA.1	Illumina MiSeq	Male	29	2022-01-05	20-01-1900
OM1142	21K (Omicron)	1009.82	96.05	BA.1	Illumina MiSeq	Female	30	2022-01-05	22-01-1900
OM1145	21K (Omicron)	1148.16	96.06	BA.1	Illumina MiSeq	Female	20	2022-01-05	20-01-1900
OM1146	21K (Omicron)	737.793	94.96	BA.1	Illumina MiSeq	Male	26	2022-01-05	17-01-1900
OM1150	21L (Omicron)	1024.7	98.03	BA.2	Illumina MiSeq	Male	44	2022-01-10	20-01-1900
OM1151	21L (Omicron)	579.288	93.4	BA.2	Illumina MiSeq	Female	37	2022-01-10	22-01-1900
OM1152	21L (Omicron)	483.969	92.78	B.1.1.529	Illumina MiSeq	Male	30	2022-01-09	21-01-1900
OM1153	21K (Omicron)	982.547	94.75	BA.1	Illumina MiSeq	Female	14	00-01-1900	20-01-1900
OM1154	21L (Omicron)	632.131	94.66	B.1.1.529	Illumina MiSeq	Male	45	00-01-1900	19-01-1900
OM1155	21K (Omicron)	819.924	95.21	BA.1	Illumina MiSeq	Female	46	00-01-1900	19-01-1900
OM1156	21L (Omicron)	759.442	95	BA.2	Illumina MiSeq	Male	17	00-01-1900	19-01-1900
OM1157	21M (Omicron)	394.028	90.35	B.1.1.529	Illumina MiSeq	Female	35	00-01-1900	24-01-1900
OM1158	21L (Omicron)	556.553	92.79	B.1.1.529	Illumina MiSeq	Male	37	00-01-1900	19-01-1900
OM1164	21M (Omicron)	337.497	90.36	B.1.1.529	Illumina MiSeq	Female	56	00-01-1900	26-01-1900
OM1165	21L (Omicron)	480.201	90.56	BA.2	Illumina MiSeq	Female	41	00-01-1900	21-01-1900
OM1166	21L (Omicron)	710.192	94.2	BA.2	Illumina MiSeq	Male	69	00-01-1900	20-01-1900
OM1168	21M (Omicron)	496.457	91.6	B.1.1.529	Illumina MiSeq	Male	14	00-01-1900	26-01-1900
OM1169	21L (Omicron)	1067.33	96.93	BA.2	Illumina MiSeq	Male	77	00-01-1900	17-01-1900
OM1170	21L (Omicron)	404.473	92.14	B.1.1.529	Illumina MiSeq	Male	45	00-01-1900	25-01-1900
OM1171	21L (Omicron)	1127.84	96.96	BA.2	Illumina MiSeq	Male	46	00-01-1900	20-01-1900
OM1172	21K (Omicron)	770.027	94.31	B.1.1.529	Illumina MiSeq	Female	12	00-01-1900	24-01-1900
OM1173	21K (Omicron)	1007.33	95.44	BA.1	Illumina MiSeq	Female	28	00-01-1900	19-01-1900
OM1174	21K (Omicron)	1059.69	94.72	BA.1	Illumina MiSeq	Male	13	00-01-1900	21-01-1900
OM1175	20B	478.84	93.27	B.1.1	Illumina MiSeq	Male	37	00-01-1900	29-01-1900
OM1177	21L (Omicron)	938.06	96	BA.2	Illumina MiSeq	Male	47	00-01-1900	1900-10-01
OM1184	21L (Omicron)	1118.41	96.35	BA.2	Illumina MiSeq	Female	57	2022-01-06	00-01-1900
OM1185	21L (Omicron)	957.942	95.54	BA.2	Illumina MiSeq	Male	8	2022-01-06	00-01-1900
OM1188	21L (Omicron)	1465.01	97.66	BA.2	Illumina MiSeq	Female	30	00-01-1900	00-01-1900
OM1189	21L (Omicron)	995.136	96.33	BA.2	Illumina MiSeq	Female	29	00-01-1900	00-01-1900
OM1190	20A	435.901	91.87	None	Illumina MiSeq	Female	62	00-01-1900	00-01-1900
OM1192	21L (Omicron)	725.34	95.44	BA.2	Illumina MiSeq	Male	1	00-01-1900	00-01-1900
OM1193	21M (Omicron)	830.83	92.93	B.1.1.529	Illumina MiSeq	Male	33	2022-01-12	28-01-1900
OM1195	21K (Omicron)	852.518	95.66	BA.1	Illumina MiSeq	Male	32	2022-01-12	22-01-1900
OM1196	21K (Omicron)	1167.35	95.41	B.1.1.529	Illumina MiSeq	Male	14	2022-01-12	24-01-1900
OM1197	20A	572.002	93.69	B.1.1.529	Illumina MiSeq	Male	41	2022-01-12	27-01-1900
OM1199	21K (Omicron)	1176.97	94.97	BA.1	Illumina MiSeq	Male	35	2022-01-12	19-01-1900
OM1201	21K (Omicron)	964.832	94.77	BA.1	Illumina MiSeq	Female	33	2022-01-12	24-01-1900
OM1202	20A	505.114	92.73	None	Illumina MiSeq	Male	51	2022-01-12	28-01-1900
OM1203	21K (Omicron)	380.348	92.9	B.1.1.529	Illumina MiSeq	Male	51	2022-01-12	26-01-1900
OM1205	21K (Omicron)	1553.77	95.69	BA.1	Illumina MiSeq	Male	45	2022-01-12	22-01-1900
OM1208	21L (Omicron)	1206.39	97.21	BA.2	Illumina MiSeq	Male	53	2022-01-12	18-01-1900
OM1209	21L (Omicron)	1000.67	97.6	BA.2	Illumina MiSeq	Male	33	2022-01-12	17-01-1900
OM1210	20A	476.544	93.05	B.1	Illumina MiSeq	Male	23	2022-01-12	26-01-1900
OM1211	21K (Omicron)	639.233	94.49	B.1.1.529	Illumina MiSeq	Male	36	2022-01-12	22-01-1900
OM1212	21L (Omicron)	1313.33	96.68	BA.2	Illumina MiSeq	Male	34	2022-01-12	21-01-1900
OM1215	21L (Omicron)	1186.83	97.46	BA.2	Illumina MiSeq	Male	28	2022-01-12	26-01-1900
OM1216	21K (Omicron)	704.958	93.41	B.1.1.529	Illumina MiSeq	Male	24	13/01/2022	24-01-1900
OM1217	21K (Omicron)	482.621	93.09	B.1.1.529	Illumina MiSeq	Female	50	13/01/2022	26-01-1900
OM1218	21K (Omicron)	1212.83	95.23	BA.1	Illumina MiSeq	Male	28	13/01/2022	19-01-1900
OM1220	21K (Omicron)	1082.47	93.75	B.1.1.529	Illumina MiSeq	Male	64	13/01/2022	25-01-1900
OM1221	21K (Omicron)	1459.31	94.04	BA.1	Illumina MiSeq	Male	22	13/01/2022	17-01-1900
OM1222	21K (Omicron)	905.564	94.31	BA.1	Illumina MiSeq	Male	24	13/01/2022	24-01-1900
OM1223	21K (Omicron)	1408.33	95.48	BA.1	Illumina MiSeq	Male	24	13/01/2022	19-01-1900
OM1224	21K (Omicron)	839.766	93.18	B.1.1.529	Illumina MiSeq	Male	34	13/01/2022	19-01-1900
OM1226	21L (Omicron)	890.656	95.48	BA.2	Illumina MiSeq	Male	50	13/01/2022	24-01-1900
OM1227	21L (Omicron)	1151.74	97.06	BA.2	Illumina MiSeq	Male	25	13/01/2022	22-01-1900
OM1228	21M (Omicron)	608.434	90.08	B.1.1.529	Illumina MiSeq	Male	33	13/01/2022	23-01-1900
OM1230	21K (Omicron)	1052.95	92.82	BA.1	Illumina MiSeq	Male	25	13/01/2022	19-01-1900
OM1233	21K (Omicron)	788.874	93.03	BA.1	Illumina MiSeq	Female	67	2022-10-01	25-01-1900
OM1234	21L (Omicron)	1373.61	96.51	BA.2	Illumina MiSeq	Male	19	2022-10-01	18-01-1900
OM1245	21K (Omicron)	1119.56	93.53	BA.1	Illumina MiSeq	Male	29	13/01/2022	23-01-1900
OM1247	21M (Omicron)	476.419	90.38	B.1.1.529	Illumina MiSeq	Female	52	13/01/2022	25-01-1900
OM1249	21L (Omicron)	1076.19	95.73	BA.2	Illumina MiSeq	Female	59	13/01/2022	21-01-1900
OM1265	21K (Omicron)	1925.12	95.21	BA.1	Illumina MiSeq	Female	35	13/01/2022	17-01-1900
OM1266	21K (Omicron)	1190.11	93.31	BA.1	Illumina MiSeq	Male	13	13/01/2022	22-01-1900
OM1270	21K (Omicron)	921.197	90.97	B.1.1.529	Illumina MiSeq	Male	17	14/01/2022	24-01-1900
OM1271	21K (Omicron)	1061.43	93.45	BA.1	Illumina MiSeq	Male	13	14/01/2022	21-01-1900
OM1272	21K (Omicron)	954.493	92.48	BA.1	Illumina MiSeq	Female	47	14/01/2022	24-01-1900
OM1274	21L (Omicron)	1416.37	94.39	B.1.1.529	Illumina MiSeq	Female	34	14/01/2022	21-01-1900
OM1278	21L (Omicron)	313.486	90.78	BA.2	Illumina MiSeq	Male	31	14/01/2022	27-01-1900
OM1280	21K (Omicron)	540.332	92.51	BA.1	Illumina MiSeq	Female	51	14/01/2022	20-01-1900
OM1284	21L (Omicron)	461.351	93.91	BA.2	Illumina MiSeq	Male	28	14/01/2022	21-01-1900
OM1290	21K (Omicron)	380.658	92.7	BA.1	Illumina MiSeq	Male	49	14/01/2022	24-01-1900
OM1294	21K (Omicron)	372.919	92.49	BA.1	Illumina MiSeq	Male	23	14/01/2022	24-01-1900
OM1299	21L (Omicron)	497.974	94.58	BA.2	Illumina MiSeq	Male	40	14/01/2022	22-01-1900
OM1305	21L (Omicron)	582.54	90.34	B.1.1.529	Illumina MiSeq	Male	49	15/01/2022	00-01-1900
OM1306	21K (Omicron)	1014.6	96.2	BA.1	Illumina MiSeq	0	0	00-01-1900	00-01-1900
OM1311	21K (Omicron)	416.969	90.1	BA.1	Illumina MiSeq	Female	47	15/01/2022	24-01-1900
OM1312	21M (Omicron)	468.932	95.01	B.1.1.529	Illumina MiSeq	Male	31	15/01/2022	19-01-1900
OM1313	21L (Omicron)	805.287	91.54	BA.2	Illumina MiSeq	Male	55	15/01/2022	17-01-1900
OM1319	21M (Omicron)	1178.15	97.21	B.1.1.529	Illumina MiSeq	Female	33	15/01/2022	19-01-1900
OM1321	21L (Omicron)	652.815	97.75	BA.2	Illumina MiSeq	Male	6	15/01/2022	18-01-1900
OM1322	21K (Omicron)	396.684	91.05	B.1.1.529	Illumina MiSeq	Male	36	15/01/2022	21-01-1900
OM1323	21L (Omicron)	358.96	90.44	B.1.1.529	Illumina MiSeq	Female	63	15/01/2022	26-01-1900
OM1327	21K (Omicron)	804.653	95.67	B.1.1.529	Illumina MiSeq	Male	25	15/01/2022	20-01-1900
OM1337	21K (Omicron)	458.289	91.04	B.1.1.529	Illumina MiSeq	Male	23	16/01/2022	21-01-1900
OM1340	21L (Omicron)	440.021	92.73	B.1.1.529	Illumina MiSeq	Male	69	16/01/2022	24-01-1900
OM1341	21L (Omicron)	735.265	96.41	BA.2	Illumina MiSeq	Male	61	16/01/2022	21-01-1900
OM1344	21L (Omicron)	589.947	94.73	BA.2	Illumina MiSeq	Female	38	16/01/2022	26-01-1900
OM1348	21K (Omicron)	917.497	95.88	BA.1	Illumina MiSeq	Male	20	16/01/2022	20-01-1900
OM1349	21K (Omicron)	891.61	95.23	BA.1	Illumina MiSeq	Male	30	16/01/2022	25-01-1900
OM1350	21K (Omicron)	987.464	96.3	BA.1	Illumina MiSeq	Male	35	16/01/2022	23-01-1900
OM1351	21K (Omicron)	841.732	95.87	BA.1	Illumina MiSeq	Male	33	16/01/2022	23-01-1900
OM1354	21L (Omicron)	763.026	98.23	BA.2	Illumina MiSeq	Male	45	17/01/2022	21-01-1900
OM1355	21K (Omicron)	584.943	95.49	BA.1	Illumina MiSeq	Male	58	17/01/2022	1900-01-03
OM1356	21L (Omicron)	542.612	93.56	BA.2	Illumina MiSeq	Male	46	17/01/2022	25-01-1900
OM1357	21L (Omicron)	565.929	97.5	BA.2	Illumina MiSeq	Male	27	17/01/2022	21-01-1900
OM1359	21M (Omicron)	467.359	91.64	B.1.1.529	Illumina MiSeq	Male	65	17/01/2022	26-01-1900
OM1360	21K (Omicron)	627.797	94.14	BA.1	Illumina MiSeq	Male	68	17/01/2022	23-01-1900
OM1362	21L (Omicron)	861.356	98.18	BA.2	Illumina MiSeq	Female	29	17/01/2022	21-01-1900
OM1363	21M (Omicron)	280.325	90.5	B.1.1.529	Illumina MiSeq	Male	40	17/01/2022	28-01-1900
OM1365	21K (Omicron)	283.813	90.99	B.1.1.529	Illumina MiSeq	Male	58	17/01/2022	27-01-1900
OM1366	21K (Omicron)	372.009	91.65	BA.1	Illumina MiSeq	Male	64	17/01/2022	24-01-1900
OM1368	21K (Omicron)	956.186	96.48	BA.1	Illumina MiSeq	Male	34	17/01/2022	20-01-1900
OM1369	21K (Omicron)	484.552	94.07	BA.1	Illumina MiSeq	Female	37	17/01/2022	24-01-1900
OM1372	21K (Omicron)	752.582	93.62	BA.1	Illumina MiSeq	Male	33	00-01-1900	21-01-1900
OM1376	21L (Omicron)	446.278	92.21	B.1.1.529	Illumina MiSeq	Male	37	00-01-1900	20-01-1900
OM1377	21K (Omicron)	692.186	96.05	BA.1	Illumina MiSeq	Female	27	00-01-1900	22-01-1900
OM1382	21K (Omicron)	385.537	90.95	B.1.1.529	Illumina MiSeq	Male	50	00-01-1900	25-01-1900
OM1383	21K (Omicron)	615.873	94.74	BA.1	Illumina MiSeq	Male	35	00-01-1900	21-01-1900
OM1385	21K (Omicron)	982.385	95.98	BA.1	Illumina MiSeq	Male	40	00-01-1900	22-01-1900
OM1387	21L (Omicron)	302.673	90.64	B.1.1.529	Illumina MiSeq	Female	49	00-01-1900	30-01-1900
OM1388	21K (Omicron)	773.487	95.35	BA.1	Illumina MiSeq	Male	34	00-01-1900	18-01-1900
OM1389	21K (Omicron)	909.571	96.47	BA.1	Illumina MiSeq	Male	43	00-01-1900	17-01-1900
OM1390	21K (Omicron)	442.447	94.36	B.1.1.529	Illumina MiSeq	Female	44	00-01-1900	26-01-1900
OM1392	21M (Omicron)	354.578	92.01	B.1.1.529	Illumina MiSeq	Male	38	00-01-1900	24-01-1900
OM1393	21K (Omicron)	791.508	95.12	BA.1	Illumina MiSeq	Male	23	00-01-1900	22-01-1900
OM1394	21L (Omicron)	899.118	98.11	B.1.1.529	Illumina MiSeq	Male	30	00-01-1900	19-01-1900
OM1395	21K (Omicron)	700.786	96.76	BA.1	Illumina MiSeq	Female	54	00-01-1900	24-01-1900
OM1397	21K (Omicron)	434.266	93.99	B.1.1.529	Illumina MiSeq	Male	30	00-01-1900	24-01-1900
OM1398	21K (Omicron)	452.994	94.07	BA.1	Illumina MiSeq	Female	51	00-01-1900	20-01-1900
OM1399	21K (Omicron)	681.144	95.69	B.1.1.529	Illumina MiSeq	Male	44	00-01-1900	22-01-1900
OM1404	21L (Omicron)	803.994	98.46	BA.2	Illumina MiSeq	Male	6	#################	1900-03-02
OM1408	21M (Omicron)	470.612	91.38	B.1.1.529	Illumina MiSeq	Male	31	18/01/2022	25-01-1900
OM1412	21K (Omicron)	788.251	95.75	BA.1	Illumina MiSeq	Male	32	18/01/2022	20-01-1900
OM1415	21K (Omicron)	390.817	91.86	B.1.1.529	Illumina MiSeq	Female	52	18/01/2022	23-01-1900
OM1416	21M (Omicron)	508.725	95.52	B.1.1.529	Illumina MiSeq	Male	35	18/01/2022	24-01-1900
OM1418	21M (Omicron)	366.676	92.17	B.1.1.529	Illumina MiSeq	Male	50	18/01/2022	23-01-1900
OM1419	21K (Omicron)	893.829	96.41	BA.1	Illumina MiSeq	Male	52	18/01/2022	21-01-1900
OM1420	21K (Omicron)	694.546	95.87	B.1.1.529	Illumina MiSeq	Male	47	18/01/2022	24-01-1900
OM1422	21K (Omicron)	754.267	96.25	BA.1	Illumina MiSeq	Male	30	19/01/2022	20-01-1900
OM1423	21K (Omicron)	314.782	93.63	BA.1	Illumina MiSeq	Male	60	19/01/2022	19-01-1900
OM1424	21K (Omicron)	591.239	96.04	BA.1	Illumina MiSeq	Male	26	19/01/2022	19-01-1900
OM1425	21M (Omicron)	423.963	90.58	B.1.1.529	Illumina MiSeq	Male	34	19/01/2022	27-01-1900
OM1428	21K (Omicron)	1105.6	95.61	BA.1	Illumina MiSeq	Female	34	19/01/2022	18-01-1900
OM1429	21K (Omicron)	420.934	92.54	B.1.1.529	Illumina MiSeq	Male	69	18/01/2022	29-01-1900
OM1430	21L (Omicron)	1174.25	97.92	BA.2	Illumina MiSeq	Female	22	00-01-1900	00-01-1900
OM1431	21L (Omicron)	951.474	97.68	BA.2	Illumina MiSeq	Female	37	00-01-1900	00-01-1900
OM1432	21L (Omicron)	808.655	97.67	BA.2	Illumina MiSeq	Male	69	00-01-1900	00-01-1900
OM1433	21L (Omicron)	913.616	98.11	BA.2	Illumina MiSeq	Male	59	00-01-1900	00-01-1900
OM1435	21L (Omicron)	365.188	94.13	B.1.1.529	Illumina MiSeq	Male	35	19/01/2022	00-01-1900
OM1437	21L (Omicron)	513.263	96.99	BA.2	Illumina MiSeq	Male	39	20/01/2022	00-01-1900
OM1447	21L (Omicron)	488.9	98.36	BA.2	Illumina MiSeq	Male	60	20/01/2022	00-01-1900
OM1443	21M (Omicron)	4156.58	99.16	B.1.1.529	Illumina MiSeq	Male	41	20/01/2022	00-01-1900
OM1444	21M (Omicron)	2954.58	96.86	B.1.1.529	Illumina MiSeq	Female	41	20/01/2022	00-01-1900
OM1445	21M (Omicron)	2472.21	94.12	B.1.1.529	Illumina MiSeq	Female	6	20/01/2022	00-01-1900
OM1446	20A	2097.06	93.2	B.1	Illumina MiSeq	Female	6	20/01/2022	00-01-1900
OM1449	20A	1205.1	91.09	B.1.1.529	Illumina MiSeq	M	20	29/12/2021	00-01-1900
OM1451	21L (Omicron)	4627.91	98.51	BA.2	Illumina MiSeq	Female	43	00-01-1900	18/18
OM1452	21M (Omicron)	2329.56	95.31	B.1.1.529	Illumina MiSeq	Female	17	00-01-1900	30/30
OM1453	21L (Omicron)	3120.23	98.75	BA.2	Illumina MiSeq	Female	14	00-01-1900	20/21
OM1454	21L (Omicron)	3846.64	98.56	BA.2	Illumina MiSeq	Male	45	00-01-1900	20/20
OM1455	21M (Omicron)	1550.59	94.81	B.1.1.529	Illumina MiSeq	Male	3	00-01-1900	28/28
OM1456	21K (Omicron)	2757.25	96.44	BA.1	Illumina MiSeq	FEMALE	39	00-01-1900	25-01-1900
OM1457	21K (Omicron)	3055.15	96.45	BA.1	Illumina MiSeq	MALE	0.6	00-01-1900	21-01-1900
OM1458	21K (Omicron)	3351.39	97.55	BA.1	Illumina MiSeq	MALE	37	00-01-1900	21-01-1900
OM1459	21K (Omicron)	3609.93	97.21	B.1.1.529	Illumina MiSeq	FEMALE	64	00-01-1900	23-01-1900
OM1460	21M (Omicron)	1585.33	94.61	B.1.1.529	Illumina MiSeq	female	57	00-01-1900	17-01-1900
OM1461	21L (Omicron)	2714.22	97.98	BA.2	Illumina MiSeq	Male	61	00-01-1900	19-01-1900
OM1462	21L (Omicron)	3078.81	98.58	BA.2	Illumina MiSeq	female	34	00-01-1900	20-01-1900
OM1464	21M (Omicron)	1664.2	93.28	B.1.1.529	Illumina MiSeq	Female	34	00-01-1900	N-24 ORF-25
OM1465	21L (Omicron)	4094.82	98.62	BA.2	Illumina MiSeq	Female	32	00-01-1900	N-19 ORF-16
OM1466	21L (Omicron)	2994.77	95.62	B.1.1.529	Illumina MiSeq	Female	56	00-01-1900	N-20 ORF-19
OM1467	21L (Omicron)	3911.04	98.96	BA.2	Illumina MiSeq	Male	34	00-01-1900	N-16 ORF-15
OM1468	21M (Omicron)	1610.85	93.31	B.1.1.529	Illumina MiSeq	Male	36	00-01-1900	N-26 ORF-24
OM1469	21M (Omicron)	2015.17	95.73	B.1.1.529	Illumina MiSeq	Male	69	00-01-1900	N-20 ORF-18
OM1470	21M (Omicron)	1039.21	90.43	B.1.1.529	Illumina MiSeq	Male	32	31/12/2021	00-01-1900
OM1472	21M (Omicron)	1597.29	92.87	B.1.1.529	Illumina MiSeq	F	12	00-01-1900	00-01-1900
OM1473	21M (Omicron)	1935.19	94.18	B.1.1.529	Illumina MiSeq	M	63	00-01-1900	00-01-1900
OM1474	21M (Omicron)	1945.26	92.29	B.1.1.529	Illumina MiSeq	M	30	00-01-1900	00-01-1900
OM1475	21M (Omicron)	1988.56	95.11	B.1.1.529	Illumina MiSeq	F	37	00-01-1900	00-01-1900
OM1476	21M (Omicron)	1548.11	92.69	B.1.1.529	Illumina MiSeq	M	29	00-01-1900	00-01-1900
OM1477	21M (Omicron)	1484.6	91.11	B.1.1.529	Illumina MiSeq	M	68	00-01-1900	00-01-1900
OM1478	21M (Omicron)	1292.4	92.3	B.1.1.529	Illumina MiSeq	F	57	00-01-1900	00-01-1900
OM1479	21M (Omicron)	1350.08	94.03	B.1.1.529	Illumina MiSeq	F	58	00-01-1900	00-01-1900
OM1480	21M (Omicron)	2237.5	97.33	B.1.1.529	Illumina MiSeq	F	24	00-01-1900	00-01-1900
OM1481	21M (Omicron)	1558.26	91.12	B.1.1.529	Illumina MiSeq	F	25	00-01-1900	00-01-1900
OM1482	21M (Omicron)	1727.85	93.15	B.1.1.529	Illumina MiSeq	M	35	00-01-1900	00-01-1900
OM1483	21M (Omicron)	2192.81	96	B.1.1.529	Illumina MiSeq	M	46	00-01-1900	00-01-1900
OM1484	21M (Omicron)	1506.45	91.78	B.1.1.529	Illumina MiSeq	F	17	00-01-1900	00-01-1900
OM1485	20A	1293.19	90.9	B.1	Illumina MiSeq	F	48	00-01-1900	00-01-1900
OM1487	21M (Omicron)	1206.84	90.97	B.1.1.529	Illumina MiSeq	M	61	00-01-1900	00-01-1900
OM1488	21M (Omicron)	2071.48	91.18	B.1.1.529	Illumina MiSeq	F	29	00-01-1900	00-01-1900
OM1490	21M (Omicron)	1715.43	91.99	B.1.1.529	Illumina MiSeq	M	60	00-01-1900	00-01-1900
OM1491	21L (Omicron)	2872.01	94.94	B.1.1.529	Illumina MiSeq	F	4	00-01-1900	00-01-1900
OM1492	21L (Omicron)	3973.87	95.19	BA.2	Illumina MiSeq	M	35	00-01-1900	00-01-1900
OM1493	21L (Omicron)	4308.45	95.16	BA.2	Illumina MiSeq	F	34	00-01-1900	00-01-1900
OM1494	20A	2100.61	92.8	B.1	Illumina MiSeq	M	74	00-01-1900	00-01-1900
OM1495	21K (Omicron)	4415.69	98.11	B.1.1.529	Illumina MiSeq	F	31	00-01-1900	00-01-1900
OM1496	21M (Omicron)	3555.65	97.95	B.1.1.529	Illumina MiSeq	M	52	00-01-1900	00-01-1900
OM1497	21L (Omicron)	3480.23	98.65	BA.2	Illumina MiSeq	M	56	31/12/2021	19-01-1900
OM1498	21L (Omicron)	3822.17	98.94	BA.2	Illumina MiSeq	F	53	31/12/2021	17-01-1900
OM1499	21L (Omicron)	3701.55	98.48	BA.2	Illumina MiSeq	F	43	31/12/2021	19-01-1900
OM1500	21L (Omicron)	3604.72	98.88	B.1.1.529	Illumina MiSeq	M	46	31/12/2021	23-01-1900
OM1502	21K (Omicron)	4724.5	93.45	BA.1	Illumina MiSeq	M	32	31/12/2021	20-01-1900
OM1503	21M (Omicron)	1773.38	92.04	B.1.1.529	Illumina MiSeq	M	18	31/12/2021	23-01-1900
OM1504	21M (Omicron)	3461.53	98.73	B.1.1.529	Illumina MiSeq	M	32	2022-01-02	00-01-1900
OM1505	21M (Omicron)	1906.76	92.5	B.1.1.529	Illumina MiSeq	F	32	2022-12-03	00-01-1900
OM1506	21K (Omicron)	4539.79	98.16	B.1.1.529	Illumina MiSeq	M	35	00-01-1900	00-01-1900
OM1507	21M (Omicron)	3015.88	95.78	B.1.1.529	Illumina MiSeq	M	23	2022-01-07	00-01-1900
OM1508	21M (Omicron)	4087.14	99.76	B.1.1.529	Illumina MiSeq	F	31	2022-01-07	00-01-1900
OM1509	21M (Omicron)	2284.72	93.31	B.1.1.529	Illumina MiSeq	M	50	2022-01-07	00-01-1900
OM1510	21M (Omicron)	2814.48	97.03	B.1.1.529	Illumina MiSeq	M	34	2022-01-07	00-01-1900
OM1511	21M (Omicron)	3170.6	98.97	B.1.1.529	Illumina MiSeq	Male	26	2022-01-07	00-01-1900
OM1512	21M (Omicron)	1480.83	91.64	B.1.1.529	Illumina MiSeq	Male	29	2022-01-07	00-01-1900
OM1513	21M (Omicron)	1828.07	91.07	B.1.1.529	Illumina MiSeq	Female	29	2022-01-07	00-01-1900
OM1514	21M (Omicron)	2386.35	93.65	B.1.1.529	Illumina MiSeq	Male	39	2022-01-07	00-01-1900
OM1515	20A	2121.32	91.62	B.1.1.529	Illumina MiSeq	Female	2	2022-01-07	00-01-1900
OM1516	21M (Omicron)	1653.97	93.04	B.1.1.529	Illumina MiSeq	Male	31	2022-01-07	00-01-1900
OM1517	21L (Omicron)	4255.08	98.77	BA.2	Illumina MiSeq	Male	29	00-01-1900	00-01-1900
OM1518	21M (Omicron)	2991.04	98.75	B.1.1.529	Illumina MiSeq	Male	22	00-01-1900	00-01-1900
OM1519	21M (Omicron)	3107.79	97.07	B.1.1.529	Illumina MiSeq	Male	55	00-01-1900	00-01-1900
OM1520	21M (Omicron)	3655.87	98.91	B.1.1.529	Illumina MiSeq	Female	27	00-01-1900	00-01-1900
OM1521	21L (Omicron)	4038.79	98.91	B.1.1.529	Illumina MiSeq	Male	45	00-01-1900	00-01-1900
OM1522	21L (Omicron)	2567.9	98.88	BA.2	Illumina MiSeq	Female	27	00-01-1900	00-01-1900
OM1523	21L (Omicron)	5440.68	99.09	BA.2	Illumina MiSeq	Male	30	00-01-1900	00-01-1900
OM1524	21L (Omicron)	4336.42	98.89	BA.2	Illumina MiSeq	Male	28	00-01-1900	00-01-1900
OM1525	21L (Omicron)	5391.77	99.53	BA.2	Illumina MiSeq	Male	28	00-01-1900	00-01-1900
OM1526	21L (Omicron)	5218.39	98.55	BA.2	Illumina MiSeq	Male	65	00-01-1900	00-01-1900
OM1527	21L (Omicron)	4421.72	98.77	BA.2	Illumina MiSeq	Male	33	00-01-1900	00-01-1900
OM1528	21L (Omicron)	4942.48	98.95	BA.2	Illumina MiSeq	Male	30	00-01-1900	00-01-1900
OM1529	21L (Omicron)	4284.75	98.96	B.1.1.529	Illumina MiSeq	Male	65	00-01-1900	00-01-1900
OM1530	21M (Omicron)	5102.64	99	B.1.1.529	Illumina MiSeq	Female	15	00-01-1900	00-01-1900
OM1531	21L (Omicron)	3801.43	99.22	B.1.1.529	Illumina MiSeq	Male	64	00-01-1900	00-01-1900
OM1532	21L (Omicron)	4327.26	99	B.1.1.529	Illumina MiSeq	Female	27	2022-01-08	00-01-1900
OM1533	21M (Omicron)	2732.02	97.82	B.1.1.529	Illumina MiSeq	Male	31	2022-01-08	00-01-1900
OM1534	21M (Omicron)	1750.03	91.74	B.1.1.529	Illumina MiSeq	Male	22	2022-01-09	00-01-1900
OM1535	21M (Omicron)	3396.13	99.19	B.1.1.529	Illumina MiSeq	Male	64	2022-01-03	21-01-1900
OM1536	21M (Omicron)	2560.98	97.9	B.1.1.529	Illumina MiSeq	Female	40	2022-01-04	18-01-1900
OM1537	21M (Omicron)	2400.51	92.98	B.1.1.529	Illumina MiSeq	Male	22	2022-01-04	23-01-1900
OM1538	21M (Omicron)	3085.9	98.1	B.1.1.529	Illumina MiSeq	Male	27	2022-01-05	22-01-1900
OM1539	21M (Omicron)	2253.13	94.2	B.1.1.529	Illumina MiSeq	Male	33	2022-01-06	20-01-1900
OM1540	20B	2045.81	93.93	B.1.1.529	Illumina MiSeq	Female	19	2022-01-05	20-01-1900
OM1541	21L (Omicron)	4877.82	99.15	BA.2	Illumina MiSeq	Male	38	2022-01-10	22-01-1900
OM1542	21M (Omicron)	3735.07	99.56	B.1.1.529	Illumina MiSeq	Male	54	2022-01-09	17-01-1900
OM1543	21M (Omicron)	2503.97	96.93	B.1.1.529	Illumina MiSeq	Female	58	2022-01-09	16-01-1900
OM1544	21L (Omicron)	4054.41	98.85	BA.2	Illumina MiSeq	Male	23	2022-01-11	21-01-1900
OM1545	20A	1671.65	91.44	B.1.1.529	Illumina MiSeq	Male	27	2022-01-10	00-01-1900
OM1546	21M (Omicron)	1686.53	91.62	B.1.1.529	Illumina MiSeq	Male	33	2022-01-11	00-01-1900
OM1547	21M (Omicron)	1804.3	91.88	B.1.1.529	Illumina MiSeq	Female	43	2022-01-09	00-01-1900
OM1548	21M (Omicron)	1514.94	91.59	B.1.1.529	Illumina MiSeq	F	34	00-01-1900	00-01-1900
OM1549	21M (Omicron)	1774.85	93.7	B.1.1.529	Illumina MiSeq	Male	29	18/01/2022	14-01-1900
OM1550	21K (Omicron)	4411.12	96.41	BA.1	Illumina MiSeq	Male	28	20/01/2022	21-01-1900
OM1551	20A	1503.34	91.75	B.1.1.529	Illumina MiSeq	Female	50	20/01/2022	1900-02-03
OM1552	21K (Omicron)	3334.12	96.62	B.1.1.529	Illumina MiSeq	Male	12	20/01/2022	21-01-1900
OM1553	21K (Omicron)	4796.26	96.94	BA.1	Illumina MiSeq	Female	39	20/01/2022	22-01-1900
OM1554	21K (Omicron)	3792.67	97.34	B.1.1.529	Illumina MiSeq	Male	35	20/01/2022	21-01-1900
OM1561	21M (Omicron)	1273.48	90.53	B.1.1.529	Illumina MiSeq	Male	22	20/01/2022	25-01-1900
OM1563	21K (Omicron)	2482.62	94.86	B.1.1.529	Illumina MiSeq	Female	30	20/01/2022	24-01-1900
OM1564	21K (Omicron)	3240.78	96.22	BA.1	Illumina MiSeq	Male	56	20/01/2022	24-01-1900
OM1565	21K (Omicron)	3656.32	96.56	BA.1	Illumina MiSeq	Male	34	20/01/2022	20-01-1900
OM1566	21K (Omicron)	3588.25	96.33	BA.1	Illumina MiSeq	Male	37	20/01/2022	19-01-1900
OM1567	21M (Omicron)	1375.35	91.53	B.1.1.529	Illumina MiSeq	Male	46	20/01/2022	28-01-1900
OM1568	21L (Omicron)	3260.88	98.59	BA.2	Illumina MiSeq	Male	35	20/01/2022	20-01-1900
OM1569	21M (Omicron)	1494.14	91.95	B.1.1.529	Illumina MiSeq	Male	26	20/01/2022	23-01-1900
OM1570	21L (Omicron)	4472.62	98.82	BA.2	Illumina MiSeq	Male	44	20/01/2022	20-01-1900
OM1571	21K (Omicron)	3939.26	96.5	BA.1	Illumina MiSeq	Female	47	20/01/2022	19-01-1900
OM1572	21K (Omicron)	2914.73	95.74	B.1.1.529	Illumina MiSeq	Female	25	20/01/2022	23-01-1900
OM1573	21L (Omicron)	3801.34	98.27	BA.2	Illumina MiSeq	Male	42	20/01/2022	19-01-1900
OM1574	21K (Omicron)	2495.88	95.27	B.1.1.529	Illumina MiSeq	Female	24	20/01/2022	25-01-1900
OM1575	21M (Omicron)	2624.85	95.92	B.1.1.529	Illumina MiSeq	Male	37	20/01/2022	23-01-1900
OM1576	21L (Omicron)	4163.59	98.84	BA.2	Illumina MiSeq	Male	55	21/01/2022	18-01-1900
OM1577	21M (Omicron)	1503.11	94.11	B.1.1.529	Illumina MiSeq	Male	33	21/01/2022	28-01-1900
OM1578	21K (Omicron)	3052.33	95.23	B.1.1.529	Illumina MiSeq	Male	43	21/01/2022	25-01-1900
OM1580	21M (Omicron)	1727.9	94.45	B.1.1.529	Illumina MiSeq	Male	24	21/01/2022	27-01-1900
OM1581	21M (Omicron)	1597.21	92.92	B.1.1.529	Illumina MiSeq	Female	30	21/01/2022	23-01-1900
OM1582	21K (Omicron)	3815.81	96.36	BA.1	Illumina MiSeq	Female	32	21/01/2022	21-01-1900
OM1583	21K (Omicron)	3234.73	96.31	BA.1	Illumina MiSeq	Female	58	21/01/2022	24-01-1900
OM1584	21K (Omicron)	2990.79	95.9	BA.1	Illumina MiSeq	Male	33	21/01/2022	23-01-1900
OM1585	21K (Omicron)	4226.13	96.67	BA.1	Illumina MiSeq	Male	38	21/01/2022	20-01-1900
OM1587	21M (Omicron)	2590.73	97.7	B.1.1.529	Illumina MiSeq	Male	38	20/01/2022	NA
OM1588	21M (Omicron)	1199.43	90.6	B.1	Illumina MiSeq	Male	59	20/01/2022	NA
OM1589	20A	1490.49	90.9	B.1.1.529	Illumina MiSeq	Male	56	20/01/2022	NA
OM1590	21M (Omicron)	1227.84	90.36	B.1.1.529	Illumina MiSeq	Male	30	20/01/2022	NA
OM1591	21M (Omicron)	1340.51	92.42	B.1.1.529	Illumina MiSeq	Male	31	20/01/2022	NA
OM1596	21M (Omicron)	1552.51	90.86	B.1.1.529	Illumina MiSeq	Female	54	20/01/2022	NA
OM1597	21M (Omicron)	1465.05	90.86	B.1.1.529	Illumina MiSeq	Male	24	20/01/2022	NA
OM1598	21M (Omicron)	1575.37	91.39	B.1.1.529	Illumina MiSeq	Male	40	20/01/2022	NA
OM1599	21M (Omicron)	1428.21	90.88	B.1.1.529	Illumina MiSeq	Male	22	20/01/2022	NA
OM1600	21M (Omicron)	1451.24	90.03	B.1.1.529	Illumina MiSeq	Male	32	20/01/2022	NA
OM1601	21M (Omicron)	1654.72	90.16	B.1.1.529	Illumina MiSeq	Male	43	22/01/2022	NA
OM1602	21M (Omicron)	1246.08	90.32	B.1.1.529	Illumina MiSeq	Male	59	22/01/2022	NA
OM1604	21M (Omicron)	1424.42	90.34	B.1.1.529	Illumina MiSeq	Male	56	22/01/2022	NA
OM1605	21M (Omicron)	1404.9	90.47	B.1.1.529	Illumina MiSeq	Male	36	22/01/2022	NA
OM1606	20A	1460.36	90.8	B.1.1.529	Illumina MiSeq	Male	42	22/01/2022	NA
OM1607	21L (Omicron)	3083.43	98.64	BA.2	Illumina MiSeq	Male	24	20/01/2022	19-01-1900
OM1608	21M (Omicron)	1286.19	90.26	B.1.1.529	Illumina MiSeq	Female	40	21/01/2022	20-01-1900
OM1609	21L (Omicron)	3784.02	98.92	BA.2	Illumina MiSeq	Male	75	22/01/2022	20-01-1900
OM1610	21M (Omicron)	1409.57	90.24	B.1.1.529	Illumina MiSeq	Male	29	23/01/2022	NA
OM1612	21M (Omicron)	1419.13	90.57	B.1.1.529	Illumina MiSeq	Male	27	23/01/2022	NA
OM1613	21M (Omicron)	1371.25	90.07	B.1.1.529	Illumina MiSeq	Male	33	23/01/2022	30-01-1900
OM1615	21M (Omicron)	1758.95	93.7	B.1.1.529	Illumina MiSeq	Female	30	23/01/2022	27-01-1900
OM1616	21M (Omicron)	1349.44	90.65	B.1.1.529	Illumina MiSeq	Female	76	23/01/2022	22-01-1900
OM1617	21M (Omicron)	1523.05	90.14	B.1.1.529	Illumina MiSeq	Male	45	23/01/2022	31-01-1900
OM1618	21M (Omicron)	1461.95	91.34	B.1.1.529	Illumina MiSeq	Male	19	23/01/2022	30-01-1900
OM1620	21M (Omicron)	1643.3	90.32	B.1.1.529	Illumina MiSeq	Male	24	23/01/2022	1900-02-03
OM1621	21L (Omicron)	3717.75	98.59	BA.2	Illumina MiSeq	Male	26	23/01/2022	23-01-1900
OM1622	21L (Omicron)	4677.13	98.62	BA.2	Illumina MiSeq	Male	40	23/01/2022	21-01-1900
OM1623	21K (Omicron)	4552.28	97.87	B.1.1.529	Illumina MiSeq	Female	49	23/01/2022	23-01-1900
OM1624	21M (Omicron)	1570.03	92.64	B.1.1.529	Illumina MiSeq	Male	32	23/01/2022	30-01-1900
OM1625	21L (Omicron)	4543.28	98.76	BA.2	Illumina MiSeq	Male	29	23/01/2022	28-01-1900
OM1626	21M (Omicron)	3032.1	96.85	B.1.1.529	Illumina MiSeq	Male	36	23/01/2022	26-01-1900
OM1628	21M (Omicron)	1728.16	91.37	B.1.1.529	Illumina MiSeq	Male	72	24/01/2022	30-01-1900
OM1629	21M (Omicron)	2029.14	91.97	B.1.1.529	Illumina MiSeq	Male	58	24/01/2022	28-01-1900
OM1630	21K (Omicron)	4629.39	97.95	B.1.1.529	Illumina MiSeq	Female	64	24/01/2022	22-01-1900
OM1631	20A	1612.68	90.41	B.1	Illumina MiSeq	Male	59	24/01/2022	NA
OM1632	21M (Omicron)	1596.88	91.92	B.1.1.529	Illumina MiSeq	Male	49	24/01/2022	29-01-1900
OM1633	21M (Omicron)	1965.97	92.14	B.1.1.529	Illumina MiSeq	Male	43	24/01/2022	28-01-1900
OM1634	21M (Omicron)	2614.41	95.25	B.1.1.529	Illumina MiSeq	Male	24	24/01/2022	26-01-1900
OM1635	21L (Omicron)	4392.92	98.81	BA.2	Illumina MiSeq	Male	35	22/01/2022	26-01-1900
OM1636	21M (Omicron)	2359.79	94.89	B.1.1.529	Illumina MiSeq	Male	18	22/01/2022	17-01-1900
OM1637	21K (Omicron)	5270.2	97.06	BA.1	Illumina MiSeq	Female	23	22/01/2022	17-01-1900
OM1638	21M (Omicron)	1497.6	91.99	B.1.1.529	Illumina MiSeq	Male	34	22/01/2022	26-01-1900
OM1639	21M (Omicron)	1526.54	91.55	B.1.1.529	Illumina MiSeq	Male	34	22/01/2022	25-01-1900
OM1640	21K (Omicron)	2974.88	97.75	B.1.1.529	Illumina MiSeq	Male	33	22/01/2022	28-01-1900
OM1641	21M (Omicron)	1625.48	92.38	B.1.1.529	Illumina MiSeq	Male	21	22/01/2022	17-01-1900
OM1642	21M (Omicron)	2113.02	95.26	B.1.1.529	Illumina MiSeq	Female	33	22/01/2022	26-01-1900
OM1643	21K (Omicron)	3433.64	95.8	B.1.1.529	Illumina MiSeq	Male	29	22/01/2022	18-01-1900
OM1644	21K (Omicron)	2285.09	94.53	B.1.1.529	Illumina MiSeq	Female	51	22/01/2022	20-01-1900
OM1645	21L (Omicron)	5000.25	98.44	BA.2	Illumina MiSeq	Male	47	22/01/2022	21-01-1900
OM1646	21M (Omicron)	1564.46	92.49	B.1.1.529	Illumina MiSeq	Male	24	22/01/2022	23-01-1900
OM1647	20A	1283.09	91.43	B.1.1.529	Illumina MiSeq	Male	34	22/01/2022	1900-02-03
OM1648	21M (Omicron)	1443.38	92.27	B.1.1.529	Illumina MiSeq	Male	62	22/01/2022	23-01-1900
OM1649	21M (Omicron)	1943.81	93.44	B.1.1.529	Illumina MiSeq	Male	41	22/01/2022	31-01-1900
OM1650	21M (Omicron)	1894.04	93.53	B.1.1.529	Illumina MiSeq	Male	45	22/01/2022	26-01-1900
OM1651	21M (Omicron)	2399.67	95.11	B.1.1.529	Illumina MiSeq	Male	37	22/01/2022	25-01-1900
OM1652	21M (Omicron)	1737.89	92.64	B.1.1.529	Illumina MiSeq	Male	41	22/01/2022	28-01-1900
OM1653	21M (Omicron)	1819	92.96	B.1.1.529	Illumina MiSeq	Female	22	22/01/2022	1900-02-03
OM1654	21M (Omicron)	1480.73	91.5	B.1.1.529	Illumina MiSeq	Female	16	22/01/2022	29-01-1900
OM1655	21M (Omicron)	2014.03	93.17	B.1.1.529	Illumina MiSeq	Male	39	22/01/2022	31-01-1900
OM1656	21M (Omicron)	2627.89	95.85	B.1.1.529	Illumina MiSeq	Male	48	22/01/2022	29-01-1900
OM1657	21L (Omicron)	3945.47	98.64	BA.2	Illumina MiSeq	Male	42	22/01/2022	21-01-1900
OM1658	21L (Omicron)	6009.78	99.36	BA.2	Illumina MiSeq	Male	32	23/01/2022	20-01-1900
OM1659	21K (Omicron)	4060.47	98.19	B.1.1.529	Illumina MiSeq	Male	28	23/01/2022	28-01-1900
OM1660	21K (Omicron)	4063.26	97.64	B.1.1.529	Illumina MiSeq	Female	14	23/01/2022	23-01-1900
OM1661	21K (Omicron)	5762.73	97.52	BA.1	Illumina MiSeq	Male	28	23/01/2022	25-01-1900
OM1662	21K (Omicron)	5317.79	97.73	BA.1	Illumina MiSeq	Female	27	23/01/2022	20-01-1900
OM1663	21K (Omicron)	2615.27	95.26	B.1.1.529	Illumina MiSeq	Female	47	23/01/2022	29-01-1900
OM1664	21K (Omicron)	4081.32	97.21	B.1.1.529	Illumina MiSeq	Male	9	23/01/2022	25-01-1900
OM1665	21K (Omicron)	5414.51	97.84	BA.1	Illumina MiSeq	Female	58	23/01/2022	21-01-1900
OM1666	21M (Omicron)	2251.54	93.76	B.1.1.529	Illumina MiSeq	Male	32	21/01/2022	27-01-1900
OM1667	21K (Omicron)	4520.71	97.33	B.1.1.529	Illumina MiSeq	Male	35	21/01/2022	18-01-1900
OM1668	21K (Omicron)	4311.1	97.35	B.1.1.529	Illumina MiSeq	Male	32	21/01/2022	22-01-1900
OM1669	21K (Omicron)	3597.81	97.81	B.1.1.529	Illumina MiSeq	Male	57	21/01/2022	25-01-1900
OM1670	21K (Omicron)	4301.88	97.44	BA.1	Illumina MiSeq	Female	23	21/01/2022	24-01-1900
OM1671	21M (Omicron)	2156.26	91.34	B.1.1.529	Illumina MiSeq	Female	27	21/01/2022	31-01-1900
OM1672	21K (Omicron)	4343.17	98.07	BA.1	Illumina MiSeq	Female	38	21/01/2022	22-01-1900
OM1673	21M (Omicron)	1367.75	90.44	B.1.1.529	Illumina MiSeq	Male	37	21/01/2022	NA
OM1674	21M (Omicron)	2760.2	96.5	B.1.1.529	Illumina MiSeq	Male	29	21/01/2022	24-01-1900
OM1675	21M (Omicron)	1228.16	96.18	B.1.1.529	Illumina MiSeq	Male	30	21/01/2022	21-01-1900
OM1676	21K (Omicron)	4002.53	97.38	B.1.1.529	Illumina MiSeq	Male	23	21/01/2022	24-01-1900
OM1677	21M (Omicron)	1910.87	92.14	B.1.1.529	Illumina MiSeq	Male	44	22/01/2022	1900-02-03
OM1678	21K (Omicron)	4874.46	97.4	B.1.1.529	Illumina MiSeq	Female	36	22/01/2022	1900-02-03
OM1679	21K (Omicron)	4333.71	97.17	BA.1	Illumina MiSeq	Male	26	22/01/2022	20-01-1900
OM1680	21K (Omicron)	4903.99	97.37	BA.1	Illumina MiSeq	Female	26	22/01/2022	18-01-1900
OM1681	21M (Omicron)	1633.41	93.76	B.1.1.529	Illumina MiSeq	Male	26	22/01/2022	26-01-1900
OM1682	21M (Omicron)	1844.78	91.91	B.1.1.529	Illumina MiSeq	Male	35	22/01/2022	28-01-1900
OM1683	21M (Omicron)	2084.61	96.86	B.1.1.529	Illumina MiSeq	Male	32	21/01/2022	30-01-1900
OM1684	21M (Omicron)	2751.68	96.83	B.1.1.529	Illumina MiSeq	Male	23	21/01/2022	30-01-1900
OM1685	21L (Omicron)	4621.18	98.73	BA.2	Illumina MiSeq	Male	29	22/01/2022	17-01-1900
OM1686	21M (Omicron)	1943.92	92.1	B.1.1.529	Illumina MiSeq	Male	83	22/01/2022	31-01-1900
OM1687	21M (Omicron)	2436.81	94.58	B.1.1.529	Illumina MiSeq	Male	28	24/01/2022	31-01-1900
OM1688	21K (Omicron)	5113.99	98.66	BA.1	Illumina MiSeq	Male	60	24/01/2022	29-01-1900
OM1689	21K (Omicron)	4050.55	97.53	B.1.1.529	Illumina MiSeq	Male	38	24/01/2022	25-01-1900
OM1690	21M (Omicron)	1782.84	93.03	B.1.1.529	Illumina MiSeq	Male	35	25/01/2022	31-01-1900
OM1691	21M (Omicron)	1891.95	96.44	B.1.1.529	Illumina MiSeq	Female	65	25/01/2022	29-01-1900
OM1692	21M (Omicron)	1578.25	91.54	B.1.1.529	Illumina MiSeq	Male	42	25/01/2022	NA
OM1693	21M (Omicron)	1495.87	90.68	B.1.1.529	Illumina MiSeq	Male	66	25/01/2022	31-01-1900
OM1694	21K (Omicron)	4515.68	97.32	BA.1	Illumina MiSeq	Male	27	24/01/2022	29-01-1900
OM1695	21K (Omicron)	3083.42	97.25	B.1.1.529	Illumina MiSeq	Male	23	25/01/2022	29-01-1900
OM1696	21K (Omicron)	4621.67	97.06	BA.1	Illumina MiSeq	Female	52	24/01/2022	24-01-1900
OM1697	21M (Omicron)	1548.01	93.98	B.1.1.529	Illumina MiSeq	Female	27	24/01/2022	31-01-1900
OM1698	21M (Omicron)	1711.26	91.88	B.1.1.529	Illumina MiSeq	Male	30	25/01/2022	27-01-1900
OM1699	21M (Omicron)	2044.93	96.45	B.1.1.529	Illumina MiSeq	Male	58	25/01/2022	29-01-1900
OM1700	21K (Omicron)	4823.09	97.26	BA.1	Illumina MiSeq	Male	35	24/01/2022	26-01-1900
OM1701	21M (Omicron)	1891.6	91.05	B.1.1.529	Illumina MiSeq	Female	61	25/01/2022	NA
OM1702	21M (Omicron)	1831.75	92.02	B.1.1.529	Illumina MiSeq	Male	29	25/01/2022	28-01-1900
OM1703	21K (Omicron)	2766.13	96.19	B.1.1.529	Illumina MiSeq	Female	35	25/01/2022	30-01-1900
OM1704	21K (Omicron)	2686.22	96.21	B.1.1.529	Illumina MiSeq	Male	24	24/01/2022	31-01-1900
OM1705	21M (Omicron)	1433.34	91.22	B.1.1.529	Illumina MiSeq	Female	59	24/01/2022	1900-02-03
OM1706	21M (Omicron)	2796.03	97.12	B.1.1.529	Illumina MiSeq	Male	43	25/01/2022	30-01-1900
OM1707	21M (Omicron)	1976.99	95.41	B.1.1.529	Illumina MiSeq	Male	25	2022-01-10	28-01-1900
OM1708	21M (Omicron)	2208.17	93.36	B.1.1.529	Illumina MiSeq	Male	34	2022-01-12	28-01-1900
OM1709	21L (Omicron)	5469.45	98.73	BA.2	Illumina MiSeq	Male	40	2022-02-12	23-01-1900
OM1710	21L (Omicron)	4283.58	98.93	BA.2	Illumina MiSeq	Female	38	2022-01-11	25-01-1900
OM1711	21L (Omicron)	5364.5	99.26	BA.2	Illumina MiSeq	Male	29	2022-02-11	26-01-1900
OM1712	21M (Omicron)	2455.44	95.76	B.1.1.529	Illumina MiSeq	Male	31	15/01/2022	1900-01-03
OM1715	21L (Omicron)	4725.29	98.49	BA.2	Illumina MiSeq	Male	33	17/01/2022	22-01-1900
OM1716	21M (Omicron)	2041.35	94.94	B.1.1.529	Illumina MiSeq	Male	25	14/01/2022	23-01-1900
OM1717	21M (Omicron)	1723.2	92.19	B.1.1.529	Illumina MiSeq	Male	36	13/01/2022	29-01-1900
OM1718	21L (Omicron)	5418.69	98.45	BA.2	Illumina MiSeq	Male	36	17/01/2022	19-01-1900
OM1719	21L (Omicron)	5350.73	98.47	BA.2	Illumina MiSeq	Female	35	17/01/2022	19-01-1900
OM1720	21M (Omicron)	2426.78	94.97	B.1.1.529	Illumina MiSeq	Female	26	17/01/2022	28-01-1900
OM1721	21L (Omicron)	3890.12	98.05	BA.2	Illumina MiSeq	Male	60	18/01/2022	20-01-1900
OM1722	21M (Omicron)	1605.41	91.29	B.1.1.529	Illumina MiSeq	Female	60	18/01/2022	27-01-1900
OM1723	21M (Omicron)	1586.99	91.82	B.1.1.529	Illumina MiSeq	Female	58	17/01/2022	1900-05-02
OM1724	21M (Omicron)	1857.12	91.93	B.1.1.529	Illumina MiSeq	Female	37	17/01/2022	26-01-1900
OM1725	21M (Omicron)	1904.03	91.34	B.1.1.529	Illumina MiSeq	Male	57	19/01/2022	1900-02-03
OM1726	21M (Omicron)	3617.96	97.55	B.1.1.529	Illumina MiSeq	Male	27	17/01/2022	16-01-1900
OM1728	20A	1772.38	91.67	B.1.1.529	Illumina MiSeq	Male	21	25/01/2022	00-01-1900
OM1730	21M (Omicron)	1770.74	91.31	B.1.1.529	Illumina MiSeq	Female	23	25/01/2022	00-01-1900
OM1731	21M (Omicron)	1661.31	91.71	B.1.1.529	Illumina MiSeq	Male	36	25/01/2022	00-01-1900
OM1732	21M (Omicron)	1459.49	94.57	B.1.1.529	Illumina MiSeq	Female	26	25/01/2022	00-01-1900
OM1734	21M (Omicron)	1654.57	90.87	B.1.1.529	Illumina MiSeq	Female	46	14/01/2022	22-01-1900
OM1735	21M (Omicron)	1807.18	94.03	B.1.1.529	Illumina MiSeq	Male	61	14/01/2022	27-01-1900
OM1736	21M (Omicron)	1671.48	90.83	B.1.1.529	Illumina MiSeq	Male	69	13/01/2022	22-01-1900
OM1737	21M (Omicron)	1801.22	92.51	B.1.1.529	Illumina MiSeq	Male	50	22/01/2022	24-01-1900
OM1738	21M (Omicron)	3064.93	96.52	B.1.1.529	Illumina MiSeq	Male	58	16/01/2022	19-01-1900
OM1739	21L (Omicron)	3756.7	97.57	BA.2	Illumina MiSeq	Male	60	20/01/2022	19-01-1900
OM1740	21M (Omicron)	1697.11	93.94	B.1.1.529	Illumina MiSeq	Male	34	2022-01-06	25-01-1900
OM1741	21M (Omicron)	1694.07	92.52	B.1.1.529	Illumina MiSeq	Female	33	2022-01-07	25-01-1900
OM1742	21M (Omicron)	2474.11	96.8	B.1.1.529	Illumina MiSeq	Male	30	2022-01-07	24-01-1900
OM1743	21M (Omicron)	1544.36	91.23	B.1.1.529	Illumina MiSeq	Male	42	2022-01-07	26-01-1900
OM1744	21M (Omicron)	1725.18	90.88	B.1.1.529	Illumina MiSeq	Male	26	2022-01-07	27-01-1900
OM1745	21M (Omicron)	2404.21	96.48	B.1.1.529	Illumina MiSeq	Male	40	2022-01-07	21-01-1900
OM1746	21M (Omicron)	1754.77	91.61	B.1.1.529	Illumina MiSeq	Male	20	2022-01-07	29-01-1900
OM1747	21M (Omicron)	1530.17	91.11	B.1.1.529	Illumina MiSeq	Male	47	17/01/2022	26-01-1900
OM1748	21M (Omicron)	1642.45	92.31	B.1.1.529	Illumina MiSeq	Male	70	17/01/2022	30-01-1900
OM1749	21M (Omicron)	1717.88	92.72	B.1.1.529	Illumina MiSeq	Male	48	16/01/2022	28-01-1900
OM1752	21M (Omicron)	1755.47	92.96	B.1.1.529	Illumina MiSeq	Male	62	15/01/2022	NA
OM1754	21M (Omicron)	1324.1	90.48	B.1.1.529	Illumina MiSeq	Female	38	2022-01-11	28-01-1900
OM1755	21M (Omicron)	2000.43	95.22	B.1.1.529	Illumina MiSeq	Male	25	15/01/2022	29-01-1900
OM1756	21L (Omicron)	2850.23	96.54	B.1.1.529	Illumina MiSeq	Male	26	19/01/2022	23-01-1900
OM1757	21K (Omicron)	3045.75	95.9	B.1.1.529	Illumina MiSeq	Male	26	25/01/2022	22-01-1900
OM1759	21L (Omicron)	4261.87	98.73	BA.2	Illumina MiSeq	Male	18	25/01/2022	22-01-1900
OM1760	21K (Omicron)	3790.84	96.28	B.1.1.529	Illumina MiSeq	Male	61	25/01/2022	19-01-1900
OM1761	21K (Omicron)	4110.35	97.46	B.1.1.529	Illumina MiSeq	Male	34	25/01/2022	28-01-1900
OM1762	21M (Omicron)	1641.99	91.93	B.1.1.529	Illumina MiSeq	Female	25	25/01/2022	26-01-1900
OM1763	21M (Omicron)	1928.26	97.37	B.1.1.529	Illumina MiSeq	Male	27	25/01/2022	1900-01-03
OM1764	21M (Omicron)	1495.39	91.63	B.1.1.529	Illumina MiSeq	Female	31	26/01/2022	21-01-1900
OM1765	21M (Omicron)	1310.39	90.77	B.1.1.529	Illumina MiSeq	Male	38	26/01/2022	17-01-1900
OM1767	21M (Omicron)	1976.79	94.53	B.1.1.529	Illumina MiSeq	Female	52	26/01/2022	17-01-1900
OM1768	21K (Omicron)	2674.68	96.15	B.1.1.529	Illumina MiSeq	Male	26	26/01/2022	23-01-1900
OM1769	21M (Omicron)	1644.85	90.71	B.1.1.529	Illumina MiSeq	Male	21	26/01/2022	25-01-1900
OM1770	21M (Omicron)	1518.83	92.39	B.1.1.529	Illumina MiSeq	Male	28	26/01/2022	21-01-1900
OM1771	21K (Omicron)	5332.57	98.28	BA.1	Illumina MiSeq	Female	23	26/01/2022	26-01-1900
OM1772	21M (Omicron)	1377.21	92.68	B.1.1.529	Illumina MiSeq	Male	38	26/01/2022	29-01-1900
OM1773	21M (Omicron)	1557.87	91.51	B.1.1.529	Illumina MiSeq	Male	30	26/01/2022	1900-03-02
OM1774	21M (Omicron)	1217.51	90.22	B.1.1.529	Illumina MiSeq	Male	32	26/01/2022	25-01-1900
OM1775	21M (Omicron)	1638.69	91.62	B.1.1.529	Illumina MiSeq	Male	51	26/01/2022	1900-02-03
OM1776	21M (Omicron)	1300.96	91.08	B.1.1.529	Illumina MiSeq	Male	28	26/01/2022	1900-01-03
OM1777	21M (Omicron)	1610.02	91.34	B.1.1.529	Illumina MiSeq	Male	23	26/01/2022	NA
OM1778	21L (Omicron)	5844.37	99.34	BA.2	Illumina MiSeq	Male	35	27/01/2022	21-01-1900
OM1779	21L (Omicron)	4732.24	98.76	BA.2	Illumina MiSeq	Female	29	27/01/2022	25-01-1900
OM1780	21M (Omicron)	1970.46	93.04	B.1.1.529	Illumina MiSeq	Male	44	27/01/2022	27-01-1900
OM1781	21M (Omicron)	2027.91	91.85	B.1.1.529	Illumina MiSeq	Male	50	27/01/2022	29-01-1900
OM1782	21M (Omicron)	2845.03	96.09	B.1.1.529	Illumina MiSeq	Male	27	27/01/2022	30-01-1900
OM1783	21M (Omicron)	1912.89	91.92	B.1.1.529	Illumina MiSeq	Female	39	27/01/2022	29-01-1900
OM1785	21L (Omicron)	3137.55	96.9	B.1.1.529	Illumina MiSeq	Female	30	27/01/2022	24-01-1900
OM1786	21M (Omicron)	1762.76	91.6	B.1.1.529	Illumina MiSeq	Male	24	27/01/2022	31-01-1900
OM1787	21M (Omicron)	1442	91.16	B.1.1.529	Illumina MiSeq	Male	32	27/01/2022	1900-02-03
OM1788	21M (Omicron)	1663.31	93.11	B.1.1.529	Illumina MiSeq	Male	37	27/01/2022	30-01-1900
OM1789	21M (Omicron)	1891.56	95.11	B.1.1.529	Illumina MiSeq	Male	31	27/01/2022	25-01-1900
OM1790	21L (Omicron)	3496.49	99.67	BA.2	Illumina MiSeq	Male	3	27/01/2022	26-01-1900
OM1791	21M (Omicron)	1800.12	91.02	B.1.1.529	Illumina MiSeq	Male	28	25/01/2022	17-01-1900
OM1792	21M (Omicron)	2217.12	91.69	B.1.1.529	Illumina MiSeq	Male	38	25/01/2022	30-01-1900
OM1793	21M (Omicron)	1359.45	92.22	B.1.1.529	Illumina MiSeq	Male	65	28/01/2022	NA
OM1794	21M (Omicron)	1778.7	92.79	B.1.1.529	Illumina MiSeq	Male	31	27/01/2022	NA
OM1795	21M (Omicron)	1496.35	91.39	B.1.1.529	Illumina MiSeq	Male	35	27/01/2022	NA
OM1796	21M (Omicron)	1594.32	91.01	B.1.1.529	Illumina MiSeq	Male	36	27/01/2022	NA
OM1797	21M (Omicron)	1674.9	90.41	B.1.1.529	Illumina MiSeq	Male	23	26/01/2022	NA
OM1798	21M (Omicron)	1677.36	90.3	B.1.1.529	Illumina MiSeq	Male	35	28/01/2022	NA
OM1799	21K (Omicron)	5704.34	97.22	BA.1	Illumina MiSeq	Male	23	27/01/2022	NA
OM1800	20A	1987.77	91.41	B.1.1.529	Illumina MiSeq	Male	33	27/01/2022	26-01-1900
OM1801	21K (Omicron)	2636.78	96.76	B.1.1.529	Illumina MiSeq	Female	24	27/01/2022	25-01-1900
OM1802	21K (Omicron)	4337.25	97.6	BA.1	Illumina MiSeq	Male	40	27/01/2022	27-01-1900
OM1803	21M (Omicron)	1861.15	94.26	B.1.1.529	Illumina MiSeq	Male	26	27/01/2022	28-01-1900
OM1804	21M (Omicron)	1870.6	92.24	B.1.1.529	Illumina MiSeq	Male	33	27/01/2022	1900-01-03
OM1805	21K (Omicron)	4428.63	97.4	B.1.1.529	Illumina MiSeq	Male	30	27/01/2022	26-01-1900
OM1806	21L (Omicron)	3710.1	98.37	BA.2	Illumina MiSeq	Male	27	27/01/2022	22-01-1900
OM1807	21L (Omicron)	3544.27	98.17	BA.2	Illumina MiSeq	Female	52	27/01/2022	24-01-1900
OM1808	21K (Omicron)	3579.5	95.9	B.1.1.529	Illumina MiSeq	Female	32	27/01/2022	29-01-1900
OM1809	21K (Omicron)	3923.14	96.3	B.1.1.529	Illumina MiSeq	Female	54	27/01/2022	1900-01-03
OM1810	21M (Omicron)	1321.95	91.1	B.1.1.529	Illumina MiSeq	Female	55	27/01/2022	24-01-1900
OM1811	21K (Omicron)	3730.61	98.18	B.1.1.529	Illumina MiSeq	Male	22	27/01/2022	26-01-1900
OM1812	21M (Omicron)	1541.62	92.96	B.1.1.529	Illumina MiSeq	Female	30	27/01/2022	22-01-1900
OM1814	21M (Omicron)	1509.29	92.32	B.1.1.529	Illumina MiSeq	Female	28	27/01/2022	26-01-1900
OM1815	21M (Omicron)	1631.72	94.13	B.1.1.529	Illumina MiSeq	Female	28	28/01/2022	1900-01-03
OM1816	21M (Omicron)	1984.64	96	B.1.1.529	Illumina MiSeq	Male	53	28/01/2022	31-01-1900
OM1817	21M (Omicron)	1576.97	91.09	B.1.1.529	Illumina MiSeq	Male	22	28/01/2022	31-01-1900
OM1818	21K (Omicron)	3313.44	96.42	B.1.1.529	Illumina MiSeq	Male	33	28/01/2022	24-01-1900
OM1819	21M (Omicron)	2096.88	95.73	B.1.1.529	Illumina MiSeq	Male	34	28/01/2022	30-01-1900

## Sheet: Supplementary table 2
Table S2: List and distribution of mutations between three groups across different lineages
OTHER LINEAGES COUNT FREQUENCY								COMMUNITY SAMPLES FREQUENCY						OMICRON INTERNATIONAL TRAVELLERS RAW COUNTS
CHROM		B.1*[n=87]	B.1.1.7[n=40]	B.1.617.1[n=11]	B.1.617.2[n=116]	AY.*[n=89]	B.1.6*[n=53]	AY.*[n=66]	B.1.*[n=7]	B.1.1.529[n=137]	B.1.617.2[n=2]	BA.1[n=17]	BA.2[n=47]	AY.*[n=48]	B.1.*[n=19]	B.1.1.529[n=417]	B.1.617.2[n=2]	BA.1[n=273]	BA.2[n=136]
C3037T	ORF1ab:924F	0.758621	0.7	1	1	1	0.943396	1	1	1	1	0.941176	1	1	0.894737	1	1	1	1
A23403G	S:614D>G	0.793103	1	1	1	1	1	1	1	1	1	1	1	0.979167	0.947368	1	1	1	1
C14408T	ORF1ab:4715P>L	0.770115	1	1	1	1	1	1	1	1	1	1	1	1	1	1	1	0.996337	1
C241T	-	0.781609	1	1	1	1	1	0.969697	1	1	1	1	0.212766	0.9375	1	0.997602	1	1	0.470588
C27874T	-	0.0229885	0	0	0.353448	0.101124	0	0.984848	0	0.109489	1	0.0588235	0.106383	0.9375	0.157895	0.151079	1	0.0586081	0.0514706
A28271G	-	0.0114943	0	0.0909091	0.258621	0.898876	0	0.0151515	0	0.0364964	0	0.352941	0.212766	0	0.105263	0.251799	0	0.593407	0.441176
A18163G	ORF1ab:5967I>V	0.0114943	0	0	0	0	0	0	0.714286	0.978102	0	0.941176	1	0	0.526316	0.964029	0	0.992674	1
C23604A	S:681P>H	0.0229885	0.525	0	0	0	0	0	0.714286	0.978102	0	0.941176	1	0	0.526316	0.964029	0	0.985348	1
G26709A	M:63A>T	0.0114943	0	0	0	0	0	0	0.571429	0.978102	0	0.941176	1	0	0.368421	0.956835	0	0.989011	1
T24469A	S:969N>K	0.0114943	0	0	0	0	0	0	0.714286	0.963504	0	0.941176	1	0	0.526316	0.930456	0	0.981685	1
C25584T	ORF3a:64T	0.0229885	0	0	0	0	0	0	0.714286	0.941606	0	0.941176	0.978723	0	0.368421	0.952038	0	0.992674	1
A24424T	S:954Q>H	0.0114943	0	0	0	0	0	0	0.714286	0.934307	0	0.941176	1	0	0.526316	0.920863	0	0.978022	1
T23599G	S:679N>K	0.0114943	0	0	0	0	0	0	0.428571	0.912409	0	0.941176	0.978723	0	0.368421	0.940048	0	0.985348	1
G23948T	S:796D>Y	0.0114943	0	0	0	0	0	0	0.571429	0.905109	0	0.941176	1	0	0.578947	0.906475	0	0.992674	0.985294
G5924A	ORF1ab:1887V>I	0	0	0	0	0	0	0	0	0.0145985	0	0.0588235	0	0	0	0.0791367	0	0.227106	0
G22578A	S:339G>D	0.0114943	0	0	0	0	0	0	0.428571	0.846715	0	0.588235	1	0	0.315789	0.786571	0	0.761905	0.992647
A28271T	-	0	0	0	0	0	0	0	0.428571	0.839416	0	0.411765	0.787234	0.0208333	0.736842	0.52518	0	0.347985	0.529412
G28881A	N:203R>K	0.183908	0.8	0	0	0	0	0	0.857143	0.817518	0	0.882353	0.93617	0	0.631579	0.865707	0	0.96337	0.985294
G28883C	N:204G>R	0.183908	0.8	0	0	0	0	0	0.857143	0.80292	0	0.882353	0.914894	0	0.631579	0.815348	0	0.941392	0.948529
G28882A	N:203R	0.183908	0.8	0	0	0	0	0	0.857143	0.80292	0	0.882353	0.893617	0	0.631579	0.803357	0	0.941392	0.955882
C23854A	S:764N>K	0	0	0	0	0	0	0	0.285714	0.766423	0	0.411765	0.787234	0	0.157895	0.496403	0	0.344322	0.522059
C26270T	E:9T>I	0.0114943	0	0	0	0	0	0	0.428571	0.686131	0	0.941176	0.93617	0	0.263158	0.702638	0	0.959707	0.970588
C10449A	ORF1ab:3395P>H	0.0114943	0	0	0	0	0	0	0.571429	0.656934	0	0.764706	0.829787	0	0.473684	0.841727	0	0.89011	0.904412
GTTT6513G	ORF1ab:2083-2084SL>R	0	0	0	0	0	0	0	0	0	0	0	0	0	0	0.0359712	0	0.0586081	0
C26577G	M:19Q>E	0	0	0	0	0	0	0	0	0.583942	0	0.352941	0.425532	0	0	0.335731	0	0.25641	0.382353
C10029T	ORF1ab:3255T>I	0.0229885	0	0	0.336207	0.123596	0	0.984848	0.714286	0.985401	1	1	1	0.916667	0.736842	0.980815	1	1	1
C27807T	-	0.0114943	0	0	0	0	0	0	0.571429	0.489051	0	0.941176	0.914894	0.0208333	0.157895	0.678657	0.5	0.875458	0.852941
T23075C	S:505Y>H	0.0114943	0	0	0	0	0	0	0.285714	0.481752	0	0.764706	0.87234	0	0.157895	0.431655	0	0.468864	0.897059
C22995A	S:478T>K	0.0574713	0	0	0.965517	0.853933	0.0188679	1	0.714286	0.459854	1	0.705882	0.957447	0.979167	0.315789	0.46283	1	0.538462	0.941176
A23063T	S:501N>Y	0.0344828	0.95	0	0	0	0	0	0.285714	0.445255	0	0.647059	0.851064	0	0.157895	0.398082	0	0.421245	0.867647
A23055G	S:498Q>R	0.0114943	0	0	0	0	0	0	0.285714	0.445255	0	0.529412	0.787234	0	0.157895	0.345324	0	0.318681	0.838235
G22992A	S:477S>N	0.0114943	0	0	0	0	0.0566038	0	0.285714	0.394161	0	0.647059	0.87234	0	0.157895	0.429257	0	0.494505	0.897059
A23013C	S:484E>A	0.0114943	0	0	0	0	0	0	0.285714	0.394161	0	0.588235	0.765957	0	0.157895	0.393285	0	0.417582	0.852941
G22813T	S:417K>N	0.0114943	0	0	0	0	0	0	0.285714	0.364964	0	0.352941	0.659574	0	0.105263	0.568345	0	0.355311	0.661765
T22679C	S:373S>P	0	0	0	0	0	0	0	0.285714	0.357664	0	0.352941	0.914894	0	0.105263	0.470024	0	0.3663	0.875
G11291A	ORF1ab:3676G>S	0	0	0	0	0	0	0	0	0.00729927	0	0	0.297872	0	0	0.057554	0	0.0769231	0.125
A23040G	S:493Q>R	0	0	0	0	0	0	0	0.285714	0.277372	0	0.294118	0.574468	0	0.105263	0.11271	0	0.326007	0.610294
A22786C	S:408R>S	0.0114943	0	0	0	0	0	0	0.142857	0.211679	0	0	0.93617	0	0.105263	0.273381	0	0.040293	0.955882
G22775A	S:405D>N	0	0	0	0	0	0	0	0	0.211679	0	0	0.765957	0	0	0.191847	0	0.014652	0.492647
C22674T	S:371S>F	0	0	0	0	0	0	0	0	0.211679	0	0.0588235	0.702128	0	0	0.136691	0	0.0512821	0.411765
G8393A	ORF1ab:2710A>T	0	0	0	0	0	0	0	0	0.20438	0	0.941176	0	0	0.157895	0.625899	0	0.996337	0
C26060T	ORF3a:223T>I	0.114943	0	0	0	0	0.150943	0	0.142857	0.19708	0	0	1	0.0208333	0.157895	0.0935252	0	0	1
C23202A	S:547T>K	0	0	0	0	0	0	0	0	0.189781	0	0.823529	0	0	0	0.458034	0	0.919414	0
T5386G	ORF1ab:1707A	0	0	0	0	0	0.0188679	0	0	0.175182	0	0.941176	0	0	0.157895	0.64988	0	1	0
A11537G	ORF1ab:3758I>V	0	0	0	0	0	0	0	0	0.175182	0	0.882353	0	0	0.0526316	0.582734	0	1	0
T13195C	ORF1ab:4310V	0	0	0	0	0	0	0	0	0.167883	0	0.941176	0	0	0.0526316	0.565947	0	0.992674	0
C22686T	S:375S>F	0	0	0	0	0	0	0	0	0.160584	0	0.0588235	0.574468	0	0	0.0983213	0	0.029304	0.279412
A22688G	S:376T>A	0	0	0	0	0	0	0	0.285714	0.153285	0	0	0.765957	0	0.105263	0.146283	0	0.021978	0.727941
T11296G	ORF1ab:3677F>L	0	0	0	0	0	0	0	0	0	0	0	0.234043	0	0	0.00959233	0	0	0.213235
C24130A	S:856N>K	0	0	0	0	0	0	0	0	0.145985	0	0.941176	0	0.0208333	0	0.434053	0	0.974359	0
C22686A	S:375S>Y	0	0	0	0	0	0	0	0.285714	0.145985	0	0.294118	0.212766	0	0.105263	0.328537	0	0.311355	0.419118
C15240T	ORF1ab:4992N	0	0	0	0	0	0	0.0151515	0	0.145985	0	0.764706	0	0	0.105263	0.470024	0	0.956044	0
A2832G	ORF1ab:856K>R	0	0	0	0	0	0	0	0	0.138686	0	0.764706	0	0	0.0526316	0.450839	0	0.974359	0
C26577T	M:19Q>*	0.0114943	0	0	0	0	0	0	0.285714	0.138686	0	0.470588	0.106383	0	0.210526	0.386091	0	0.355311	0.169118
C22674A	S:371S>Y	0.0114943	0	0	0	0	0	0	0.285714	0.138686	0	0.294118	0.212766	0	0.105263	0.326139	0	0.29304	0.470588
C9344T	ORF1ab:3027L>F	0.0114943	0	0	0	0	0	0	0	0.138686	0	0	1	0	0.210526	0.0791367	0	0	0.992647
C2790T	ORF1ab:842T>I	0	0	0	0	0	0	0	0.142857	0.138686	0	0	0.978723	0	0.210526	0.057554	0	0	0.985294
C23854T	S:764N	0.0114943	0	0	0	0	0	0	0.285714	0.131387	0	0.529412	0.212766	0	0.210526	0.388489	0	0.641026	0.463235
C28311T	N:13P>L	0.0689655	0	0	0	0	0	0	0	0.131387	0	0.588235	0.595745	0	0.368421	0.357314	0	0.820513	0.772059
G22898A	S:446G>S	0	0	0	0	0	0	0	0	0.131387	0	0.470588	0	0	0	0.318945	0	0.52381	0.00735294
C9866T	ORF1ab:3201L>F	0	0	0	0	0	0	0	0	0.131387	0	0	0.787234	0	0.0526316	0.0335731	0	0	0.522059
G23048T	S:496G>C	0	0	0	0	0	0	0	0	0.124088	0	0.294118	0	0	0	0.239808	0	0.263736	0
C19955T	ORF1ab:6564T>I	0	0	0	0	0	0	0	0.142857	0.124088	0	0	0.978723	0	0.157895	0.057554	0	0.003663	0.985294
C26858T	M:112F	0	0	0	0	0	0	0	0	0.124088	0	0	0.978723	0	0	0.0479616	0	0	0.955882
C25416T	ORF3a:8F	0	0	0	0	0	0	0	0	0.00729927	0	0	0.382979	0	0	0	0	0	0.242647
T22882G	S:440N>K	0.0114943	0	0	0	0	0.0377358	0	0.285714	0.116788	0	0.352941	0.0638298	0	0.105263	0.244604	0	0.135531	0.125
A27259C	ORF6:20R	0.0114943	0	0	0	0	0	0.0151515	0.714286	0.992701	0	0.941176	1	0.0208333	0.526316	0.992806	0	0.992674	1
AGTT6512A	ORF1ab:2083-2084SL>I	0	0	0	0	0	0	0	0	0.116788	0	0.294118	0	0	0.0526316	0.232614	0	0.238095	0
AGATTTC28247A	ORF8:118-120LDF>L	0.0344828	0	0	0.362069	0	0	0.969697	0	0	0.5	0.0588235	0	0.895833	0	0.0383693	1	0	0
A26530G	M:3D>G	0	0	0	0	0	0	0	0	0.116788	0	0.294118	0	0	0.0526316	0.218225	0	0.106227	0
AGTTTGTCTG11282A	ORF1ab:3673-3676SLSG>S	0	0	0	0	0	0	0	0	0.116788	0	0.235294	0	0	0.0526316	0.218225	0	0.047619	0
A20055G	ORF1ab:6597E	0	0	0	0	0	0	0	0.142857	0.116788	0	0	0.978723	0	0.157895	0.0623501	0	0	0.977941
GGTGTTTATT21986G	S:142-145GVYY>D	0	0	0	0	0	0	0	0	0.109489	0	0.176471	0	0	0.0526316	0.215827	0	0.047619	0
C25000T	S:1146D	0.0114943	0	0	0	0	0	0	0.428571	0.335766	0	0.294118	0.319149	0	0.210526	0.568345	0	0.549451	0.441176
C24503A	S:981L>I	0	0	0	0	0	0	0	0	0.10219	0	0.529412	0	0	0.0526316	0.306954	0	0.6337	0
G21987A	S:142G>D	0.0229885	0	0.727273	0.413793	0.0449438	0	0.969697	0.428571	0.50365	0.5	0.117647	0.148936	0.895833	0.578947	0.366906	1	0.150183	0.147059
AATT22193A	S:211-212NL>I	0	0	0	0	0	0	0	0	0.10219	0	0.235294	0	0	0.0526316	0.206235	0	0.03663	0
A9424G	ORF1ab:3053V	0	0	0	0	0	0	0	0.142857	0.0948905	0	0	1	0	0.210526	0.0671463	0	0	0.977941
C9534T	ORF1ab:3090T>I	0	0	0	0	0	0	0	0.142857	0.0875912	0	0	1	0	0.157895	0.057554	0	0	1
C17410T	ORF1ab:5716R>C	0	0	0	0	0	0	0	0.142857	0.0583942	0	0	0.978723	0	0.105263	0.0215827	0	0	1
G4184A	ORF1ab:1307G>S	0	0	0	0	0	0	0	0	0.0437956	0	0	0.93617	0	0.105263	0.0455635	0	0	0.948529
C12880T	ORF1ab:4205I	0	0	0	0	0	0	0	0	0.0437956	0	0	0.787234	0	0.0526316	0.0239808	0	0.003663	0.522059
T670G	ORF1ab:135S>R	0	0	0	0	0	0	0	0	0.0437956	0	0	0.702128	0	0.105263	0.0215827	0	0	0.529412
T16342C	ORF1ab:5360S>P	0	0	0	0	0	0	0	0	0.0437956	0	0	0.361702	0	0	0.0119904	0	0	0.198529
GAGTTCA22028G	S:156-158EFR>G	0	0	0	0.396552	0.134831	0	0.939394	0	0	0.5	0.117647	0	0.895833	0	0.00479616	1	0.010989	0
C24503T	S:981L>F	0	0	0	0	0	0	0	0	0.0291971	0	0.411765	0	0	0	0.151079	0	0.347985	0
G22599T	S:346R>I	0	0	0	0	0	0	0	0	0.0291971	0	0.235294	0	0	0	0.0983213	0	0.186813	0
C5730T	ORF1ab:1822T>I	0	0	0	0	0	0	0	0	0.0291971	0	0.0588235	0	0	0	0.0215827	0	0.0586081	0
C2470T	ORF1ab:735A	0	0	0	0	0	0	0	0	0.0218978	0	0.352941	0	0	0.0526316	0.103118	0	0.227106	0
G22014A	S:151S>N	0	0	0	0	0	0	0	0	0.0218978	0	0	0	0	0	0.00239808	0	0	0
G22775T	S:405D>Y	0.0114943	0	0	0	0	0	0	0.142857	0.0145985	0	0	0.212766	0	0.105263	0.0839329	0	0.021978	0.470588
T22200G	S:213V>G	0.0114943	0	0	0	0	0	0	0.285714	0.627737	0	0.176471	0.957447	0	0.368421	0.438849	0	0.161172	0.992647
C29632T	ORF10:25N	0	0	0	0	0	0	0	0	0.0145985	0	0.117647	0	0	0.0526316	0.0455635	0	0.0512821	0
G10447A	ORF1ab:3394R	0	0	0	0	0	0	0	0.285714	0.0145985	0	0	0.531915	0	0.105263	0.0311751	0	0	0.669118
T27384C	ORF6:61D	0	0	0	0	0	0	0.0151515	0.428571	0.0145985	0	0	0.851064	0	0.105263	0.028777	0	0.018315	0.830882
C15714T	ORF1ab:5150L	0	0	0	0	0	0	0	0	0.0145985	0	0	0.659574	0	0	0.028777	0	0	0.5
A29510C	N:413S>R	0	0	0	0	0	0	0	0.285714	0.0145985	0	0	0.893617	0	0.157895	0.0191847	0	0	0.845588
G23048A	S:496G>S	0	0	0	0	0	0	0	0	0.0145985	0	0.176471	0	0	0	0.00719424	0	0.021978	0
C2902A	ORF1ab:879V	0	0	0	0	0	0	0	0	0.0145985	0	0	0	0	0	0.00719424	0	0.00732601	0
C25416A	ORF3a:8F>L	0	0	0	0	0	0	0	0.142857	0.0145985	0	0	0.0638298	0	0.105263	0.00479616	0	0	0.316176
A21137G	ORF1ab:6958K>R	0	0	0.0909091	0.00862069	0	0	0.0151515	0	0.0145985	0	0	0	0.0416667	0	0.00479616	0	0	0
G28079T	ORF8:62V	0	0	0	0	0	0.0188679	0	0	0.0145985	0	0	0	0.0208333	0	0.00239808	0	0.018315	0
T1090C	ORF1ab:275F	0	0	0	0	0	0	0	0	0.0145985	0	0.0588235	0	0	0	0	0	0	0
T9379A	ORF1ab:3038I	0	0	0	0	0	0	0	0	0.0145985	0	0.0588235	0	0	0	0	0	0	0
A15219G	ORF1ab:4985K	0	0	0	0	0	0	0	0	0.0145985	0	0.0588235	0	0	0	0	0	0	0
C29274T	N:334T>I	0.0114943	0	0	0	0	0	0	0	0.0145985	0	0	0	0	0	0	0	0	0
G24328T	S:922L>F	0	0	0	0	0	0	0	0	0.0145985	0	0	0	0	0	0	0	0	0
G26104A	ORF3a:238D>N	0	0	0	0	0	0	0	0	0.0145985	0	0	0	0	0	0	0	0	0
C27800T	-	0	0	0	0	0	0	0	0	0.0145985	0	0	0	0	0	0	0	0	0
T22204TGAGCCAGAA	S:214R>REPE	0	0	0	0	0	0	0	0	0.10219	0	0.235294	0	0	0.0526316	0.208633	0	0.03663	0
T22673C	S:371S>P	0	0	0	0	0	0	0	0	0.116788	0	0.294118	0	0	0	0.230216	0	0.197802	0
G22599A	S:346R>K	0	0	0	0	0	0	0	0	0.00729927	0	0	0	0	0	0.028777	0	0	0
A27383T	ORF6:61D>L	0	0	0	0	0	0	0.0151515	0.285714	0.00729927	0	0	0.787234	0	0.105263	0.0191847	0	0	0.830882
C4321T	ORF1ab:1352A	0	0	0	0	0	0	0	0	0.00729927	0	0	0.510638	0	0	0.0191847	0	0	0.764706
C21618T	S:19T>I	0	0	0	0	0	0	0	0	0.00729927	0	0	0.489362	0	0	0.0191847	0	0	0.647059
C15714A	ORF1ab:5150L	0	0	0	0	0	0	0	0	0.00729927	0	0	0.212766	0	0.105263	0.0191847	0	0	0.455882
C21T	-	0	0	0	0	0	0	0	0	0.00729927	0	0.0588235	0	0	0	0.0167866	0	0.0732601	0
G27382T	ORF6:61D>Y	0	0	0	0	0	0	0.0151515	0.285714	0.00729927	0	0	0.212766	0	0.105263	0.0167866	0	0	0.448529
T670A	ORF1ab:135S>R	0	0	0	0	0	0	0	0.142857	0.00729927	0	0	0.212766	0	0.105263	0.0167866	0	0	0.441176
C12880A	ORF1ab:4205I	0.0114943	0	0	0	0	0	0	0.142857	0.00729927	0	0	0.212766	0	0.105263	0.0143885	0	0	0.455882
C10198T	ORF1ab:3311D	0	0	0	0	0	0	0	0.142857	0.00729927	0	0	0.148936	0	0.105263	0.00959233	0	0	0.301471
G5515T	ORF1ab:1750V	0	0	0	0	0	0	0	0	0.00729927	0	0	0	0	0	0.00479616	0	0.029304	0
A28877T	N:202S>C	0	0	0	0	0	0	0	0	0.00729927	0	0	0	0	0	0.00479616	0	0.014652	0
G28878C	N:202S>T	0	0	0	0	0	0	0	0	0.00729927	0	0	0	0	0	0.00479616	0	0.014652	0
G28916T	N:215G>C	0	0	0	0.336207	0.11236	0	0.984848	0	0.00729927	1	0.0588235	0	0.9375	0	0.00479616	1	0	0
A28064T	ORF8:57L>F	0	0	0	0	0	0	0	0	0.00729927	0	0	0	0.0208333	0	0.00239808	0	0	0.00735294
C27752T	ORF7a:120T>I	0	0	0	0.663793	0.629213	0	0.984848	0.142857	0.00729927	0.5	0.0588235	0	0.854167	0	0.00239808	0.5	0	0
C13730T	ORF1ab:4489A>V	0.0689655	0	0	0	0	0.0377358	0	0	0.00729927	0	0	0	0	0	0.00239808	0	0	0
T7118C	ORF1ab:2285S>P	0	0	0	0	0	0	0	0	0.00729927	0	0	0	0	0	0.00239808	0	0	0
C29857G	-	0	0	0	0	0	0	0	0	0.00729927	0	0	0	0	0	0.00239808	0	0	0
T27939C	ORF8:16F>L	0	0	0	0	0	0	0.121212	0	0.00729927	0	0	0	0	0	0	0	0.010989	0.0220588
C16887T	ORF1ab:5541Y	0.0229885	0	0	0	0	0.0188679	0.030303	0	0.00729927	0	0	0.0212766	0.0208333	0	0	0	0.00732601	0.0441176
C27600T	ORF7a:69D	0	0	0	0	0	0	0	0	0.00729927	0	0	0	0	0	0	0	0.003663	0
C23525T	S:655H>Y	0.0114943	0	0	0.0431034	0	0	0	0.285714	0.854015	0	0.705882	0.978723	0	0.263158	0.745803	0	0.941392	0.977941
C25469T	ORF3a:26S>L	0.0344828	0	1	0.991379	0.977528	0	0.984848	0	0.00729927	1	0.117647	0	1	0	0	1	0	0
C7124T	ORF1ab:2287P>S	0	0	0	0.336207	0.11236	0	0.969697	0	0.00729927	1	0.0588235	0	0.9375	0	0	1	0	0
C6539T	ORF1ab:2092H>Y	0	0	0	0.310345	0	0	0	0	0.00729927	0	0	0	0.0208333	0	0	0	0	0
A8379G	ORF1ab:2705K>R	0	0	0	0	0	0	0.121212	0	0.00729927	0	0	0	0	0	0	0	0	0
G17334T	ORF1ab:5690T	0	0	0	0	0	0	0	0	0.00729927	0	0.117647	0	0	0	0	0	0	0
C13554T	ORF1ab:4430Y	0	0	0	0	0	0	0.0151515	0	0.00729927	0	0	0	0	0	0	0	0	0
G22346C	S:262A>P	0	0	0	0	0	0	0	0	0.00729927	0	0	0.0212766	0	0	0	0	0	0
T28088A	ORF8:65A	0	0	0	0	0	0	0.0151515	0	0.00729927	0	0	0	0	0	0	0	0	0
C28724A	N:151P>T	0	0	0	0	0	0	0	0	0.00729927	0	0.0588235	0	0	0	0	0	0	0
C774T	ORF1ab:170T>I	0	0	0	0	0	0	0	0	0.00729927	0	0	0	0	0	0	0	0	0
T4805C	ORF1ab:1514W>R	0	0	0	0	0	0	0	0	0.00729927	0	0	0	0	0	0	0	0	0
T7117A	ORF1ab:2284G	0	0	0	0	0	0	0	0	0.00729927	0	0	0	0	0	0	0	0	0
G7290T	ORF1ab:2342G>V	0	0	0	0	0	0	0	0	0.00729927	0	0	0	0	0	0	0	0	0
T19299G	ORF1ab:6345Y>*	0	0	0	0	0	0	0	0	0.00729927	0	0	0	0	0	0	0	0	0
C19318T	ORF1ab:6352H>Y	0	0	0	0	0	0	0	0	0.00729927	0	0	0	0	0	0	0	0	0
C19325G	ORF1ab:6354P>R	0	0	0	0	0	0	0	0	0.00729927	0	0	0	0	0	0	0	0	0
C19400A	ORF1ab:6379S>Y	0	0	0	0	0	0	0	0	0.00729927	0	0	0	0	0	0	0	0	0
G19457C	ORF1ab:6398C>S	0	0	0	0	0	0	0	0	0.00729927	0	0	0	0	0	0	0	0	0
T19485C	ORF1ab:6407A	0	0	0	0	0	0	0	0	0.00729927	0	0	0	0	0	0	0	0	0
A20112C	ORF1ab:6616G	0	0	0	0	0	0	0	0	0.00729927	0	0	0	0	0	0	0	0	0
A21165G	ORF1ab:6967I>M	0	0	0	0	0	0	0	0	0.00729927	0	0	0	0	0	0	0	0	0
T21246C	ORF1ab:6994N	0	0	0	0	0	0	0	0	0.00729927	0	0	0	0	0	0	0	0	0
G22340C	S:260A>P	0	0	0	0	0	0	0	0	0.00729927	0	0	0	0	0	0	0	0	0
T22342G	S:260A	0	0	0	0	0	0	0	0	0.00729927	0	0	0	0	0	0	0	0	0
G22344A	S:261G>D	0	0	0	0	0	0	0	0	0.00729927	0	0	0	0	0	0	0	0	0
T22345A	S:261G	0	0	0	0	0	0	0	0	0.00729927	0	0	0	0	0	0	0	0	0
C22993A	S:477S>R	0	0	0	0	0	0	0	0	0.00729927	0	0	0	0	0	0	0	0	0
C23086T	S:508Y	0	0	0	0	0	0	0	0	0.00729927	0	0	0	0	0	0	0	0	0
TGTA25995T	ORF3a:202V>-	0	0	0	0	0	0	0	0	0.00729927	0	0	0	0	0	0	0	0	0
C26013T	ORF3a:207F	0	0	0	0	0	0	0	0	0.00729927	0	0	0	0	0	0	0	0	0
C27304A	ORF6:35L>I	0	0	0	0	0	0	0	0	0.00729927	0	0	0	0	0	0	0	0	0
A27880G	-	0	0	0	0	0	0	0	0	0.00729927	0	0	0	0	0	0	0	0	0
A27898G	ORF8:2K>R	0	0	0	0	0	0	0	0	0.00729927	0	0	0	0	0	0	0	0	0
C12970T	ORF1ab:4235N	0	0.125	0	0	0	0	0	0	0.00729927	0	0	0	0	0	0	0	0	0
C21762T	S:67A>V	0.0344828	0	0	0	0.011236	0	0	0	0.116788	0	0.352941	0	0	0.105263	0.235012	0	0.300366	0
C3241T	ORF1ab:992D	0	0	0	0	0	0	0	0	0	0	0	0	0	0	0.0359712	0	0.10989	0
ATACATG21764A	S:68-70IHV>I	0.137931	0.85	0	0.0948276	0.011236	0	0	0	0.116788	0	0.647059	0	0	0.105263	0.244604	0	0.395604	0
C21595T	S:11V	0	0	0	0	0	0	0.0151515	0	0	0	0	0	0.0208333	0	0.0335731	0	0.0586081	0
T10135C	ORF1ab:3290L	0	0	0	0	0	0	0	0	0	0	0	0	0	0	0.028777	0	0.047619	0
A29301G	N:343D>G	0	0	0	0	0	0	0	0	0	0	0	0	0	0	0.0239808	0	0.043956	0
G28881T	N:203R>M	0	0	1	0.991379	0.932584	0	1	0	0	1	0.0588235	0	1	0.157895	0.0239808	1	0.003663	0.0147059
A16064G	ORF1ab:5267Q>R	0	0	0	0	0	0	0	0	0	0	0	0	0	0	0.0167866	0	0.0512821	0
C25708T	ORF3a:106L>F	0	0	0	0	0	0.150943	0	0	0	0	0	0	0	0	0.0167866	0	0.047619	0
A21550C	ORF1ab:7096N>H	0.0114943	0	0	0	0	0	0	0	0	0	0	0	0	0	0.0143885	0	0.003663	0
G17567A	ORF1ab:5768C>Y	0	0	0	0	0	0	0	0	0	0	0	0	0	0	0.0143885	0	0	0.00735294
G17572A	ORF1ab:5770A>T	0	0	0	0	0	0	0	0	0	0	0	0	0	0	0.0143885	0	0	0.00735294
C5672T	ORF1ab:1803P>S	0.0114943	0	0	0	0	0	0	0	0	0	0.0588235	0	0	0	0.0119904	0	0.0586081	0
G25855T	ORF3a:155D>Y	0	0	0	0	0	0.0377358	0.0151515	0	0	0	0	0	0	0	0.0119904	0	0.032967	0
C8389T	ORF1ab:2708N	0	0	0	0	0	0	0	0	0	0	0	0	0	0	0.0119904	0	0.00732601	0
A21551T	ORF1ab:7096N>I	0.0114943	0	0	0	0	0	0	0	0	0	0	0	0	0	0.0119904	0	0.003663	0
C3653T	ORF1ab:1130L>F	0	0	0	0	0	0	0	0	0	0	0	0	0	0	0.0119904	0	0.003663	0
C9866A	ORF1ab:3201L>I	0	0	0	0	0	0	0	0.142857	0	0	0	0.212766	0	0.105263	0.0119904	0	0	0.463235
A28461G	N:63D>G	0.0804598	0	0	0.913793	0.629213	0	0.984848	0	0	1	0.0588235	0	1	0	0.0119904	1	0	0
A28990T	N:239Q>H	0	0	0	0	0	0	0	0	0	0	0	0	0	0	0.0119904	0	0	0
C23664T	S:701A>V	0.0114943	0	0	0	0	0	0	0	0.00729927	0	0	0	0	0.0526316	0.0695444	0	0.157509	0
C23422A	S:620V	0	0	0	0	0	0	0	0	0	0	0	0	0	0	0.00959233	0	0	0
TA28270T	-	0.0804598	0.925	0.636364	0.206897	0.0561798	0	0.106061	0	0	0.5	0.0588235	0	0.145833	0	0.00959233	0	0	0
A24803G	S:1081I>V	0	0	0	0	0	0	0	0	0	0	0	0	0	0	0.00719424	0	0.010989	0
G13570A	ORF1ab:4436G>S	0	0	0	0	0	0	0	0	0	0	0	0	0	0	0.00719424	0	0.00732601	0
G27996C	ORF8:35D>H	0.0114943	0	0	0	0	0	0.0151515	0	0	0	0	0	0	0	0.00719424	0	0.003663	0
C28087T	ORF8:65A>V	0.0114943	0.025	0	0	0	0	0.0151515	0	0	0	0	0	0	0	0.00719424	0	0.003663	0
A28299T	N:9Q>L	0	0	0	0	0	0	0	0	0	0	0	0	0.125	0	0.00719424	0	0	0
C3096T	ORF1ab:944S>L	0	0	0	0	0	0.0377358	0	0	0	0	0	0	0.0208333	0	0.00719424	0	0	0
G28086T	ORF8:65A>S	0	0	0	0.00862069	0	0	0	0	0	0	0	0	0.0208333	0	0.00719424	0	0	0
C19813T	ORF1ab:6517P>S	0	0	0.0909091	0	0	0	0	0	0	0	0	0	0	0	0.00719424	0	0	0
C28269A	-	0	0	0	0	0	0	0	0	0	0	0	0	0.0208333	0	0.00719424	0	0	0
T3104C	ORF1ab:947Y>H	0	0	0	0	0	0	0	0	0	0	0	0	0	0	0.00719424	0	0	0
A14107G	ORF1ab:4615I>V	0	0	0	0	0	0	0	0	0	0	0	0	0	0	0.00719424	0	0	0
GGAGAACGCA28361G	N:30-33GERS>G	0	0	0	0	0	0	0	0	0	0	0	0	0	0	0.00719424	0	0	0
G29755C	-	0	0	0	0	0	0	0	0	0	0	0	0	0	0	0.00719424	0	0	0
T23489C	S:643F>L	0	0	0	0	0	0	0	0	0	0	0	0	0	0	0.00479616	0	0.025641	0
G16744A	ORF1ab:5494G>S	0	0	0	0	0	0	0	0	0	0	0	0	0	0	0.00479616	0	0.018315	0
T22917G	S:452L>R	0.0344828	0	1	1	0.988764	0	1	0.285714	0	1	0.0588235	0	0.958333	0.0526316	0.00479616	1	0.014652	0
C21846T	S:95T>I	0	0	0.454545	0.318966	0.292135	0	0.757576	0	0.138686	1	1	0	0.5625	0.315789	0.467626	0.5	0.985348	0
C2453T	ORF1ab:730L>F	0	0.125	0	0	0	0	0	0	0	0	0	0	0	0	0.00479616	0	0.010989	0
T11422C	ORF1ab:3719Y	0	0	0	0	0	0	0	0	0	0	0	0	0	0	0.00479616	0	0.00732601	0
C26078T	ORF3a:229T>I	0	0	0	0	0	0	0	0	0	0	0	0	0	0	0.00479616	0	0.003663	0
C29530T	N:419A	0	0	0	0	0	0	0	0	0	0	0	0	0	0	0.00479616	0	0.003663	0
G28371T	N:33S>I	0	0	0	0	0	0	0	0	0	0	0	0	0.0208333	0	0.00479616	0	0	0.00735294
G27877T	-	0	0	0	0	0	0	0	0	0	0	0	0	0	0	0.00479616	0	0	0.00735294
A17758G	ORF1ab:5832K>E	0	0	0	0	0	0	0	0	0	0	0.117647	0	0	0	0.00479616	0	0	0
G17193A	ORF1ab:5643E	0	0	0	0.00862069	0	0	0	0	0	0	0	0	0	0	0.00479616	0	0	0
G22487C	S:309E>Q	0	0	0	0	0	0.0188679	0	0	0	0	0	0	0	0	0.00479616	0	0	0
A74G	-	0	0	0	0	0	0	0	0	0	0	0	0	0	0	0.00479616	0	0	0
T4165A	ORF1ab:1300V	0	0	0	0	0	0	0	0	0	0	0	0	0	0	0.00479616	0	0	0
A4166C	ORF1ab:1301I>L	0	0	0	0	0	0	0	0	0	0	0	0	0	0	0.00479616	0	0	0
C4169G	ORF1ab:1302P>A	0	0	0	0	0	0	0	0	0	0	0	0	0	0	0.00479616	0	0	0
T4171A	ORF1ab:1302P	0	0	0	0	0	0	0	0	0	0	0	0	0	0	0.00479616	0	0	0
A4172C	ORF1ab:1303T>P	0	0	0	0	0	0	0	0	0	0	0	0	0	0	0.00479616	0	0	0
C4810A	ORF1ab:1515S	0	0	0	0	0	0	0	0	0	0	0	0	0	0	0.00479616	0	0	0
T6698C	ORF1ab:2145F>L	0	0	0	0	0	0	0	0	0	0	0	0	0	0	0.00479616	0	0	0
C15277A	ORF1ab:5005H>N	0	0	0	0	0	0	0	0	0	0	0	0	0	0	0.00479616	0	0	0
C18681A	ORF1ab:6139A	0	0	0	0	0	0	0	0	0	0	0	0	0	0	0.00479616	0	0	0
A19831G	ORF1ab:6523I>V	0	0	0	0	0	0	0	0	0	0	0	0	0	0	0.00479616	0	0	0
AT23964A	S:801N>X	0	0	0	0	0	0	0	0	0	0	0	0	0	0	0.00479616	0	0	0
C24358A	S:932G	0	0	0	0	0	0	0	0	0	0	0	0	0	0	0.00479616	0	0	0
G27047A	M:175T	0	0.075	0	0	0	0	0	0	0	0	0	0	0	0	0.00479616	0	0	0
C26522T	-	0	0	0	0	0	0	0	0	0	0	0	0	0	0	0.00239808	0	0.029304	0
ACATGTC21766A	S:69-70HV>-	0	0	0	0	0	0	0	0	0	0	0	0	0	0.0526316	0.00239808	0	0.018315	0
C18086T	ORF1ab:5941T>I	0	0	0	0	0	0	0	0	0	0	0	0	0.0416667	0	0.00239808	0	0.010989	0.0147059
G13897T	ORF1ab:4545D>Y	0	0	0	0	0	0	0	0	0	0	0	0	0.0208333	0	0.00239808	0	0.010989	0
C2902T	ORF1ab:879V	0	0	0	0	0	0	0	0	0	0	0	0	0	0	0.00239808	0	0.010989	0
C1912T	ORF1ab:549S	0	0	0	0	0	0.0188679	0	0	0	0	0	0.0212766	0.0625	0	0.00239808	0	0.00732601	0
A20418G	ORF1ab:6718E	0	0	0	0	0	0	0	0	0	0	0.0588235	0	0	0	0.00239808	0	0.00732601	0
G1957T	ORF1ab:564K>N	0	0	0	0	0	0	0	0	0	0	0	0	0	0	0.00239808	0	0.00732601	0
C3944G	ORF1ab:1227Q>E	0	0	0	0	0	0	0	0	0	0	0	0	0	0	0.00239808	0	0.00732601	0
A3946T	ORF1ab:1227Q>H	0	0	0	0	0	0	0	0	0	0	0	0	0	0	0.00239808	0	0.00732601	0
G12331A	ORF1ab:4022R	0	0	0	0	0	0	0	0	0	0	0	0	0	0	0.00239808	0	0.00732601	0
C14117T	ORF1ab:4618T>M	0	0	0	0	0	0	0	0	0	0	0	0	0	0	0.00239808	0	0.00732601	0
C21058T	ORF1ab:6932P>S	0	0	0	0	0	0	0	0	0	0	0	0	0	0	0.00239808	0	0.00732601	0
G29755T	-	0	0	0	0	0	0	0	0	0	0	0	0	0	0	0.00239808	0	0.00732601	0
T11288A	ORF1ab:3675S>T	0	0	0	0	0	0	0	0	0	0	0	0	0	0	0.00239808	0	0.003663	0.0294118
C11750T	ORF1ab:3829L>F	0	0.05	0	0	0	0	0	0	0	0	0	0	0.0208333	0	0.00239808	0	0.003663	0.0147059
C21637T	S:25P	0	0	0	0	0	0.0377358	0	0	0	0	0	0	0	0	0.00239808	0	0.003663	0.00735294
T11290A	ORF1ab:3675S	0	0	0	0	0	0	0	0	0	0	0	0	0	0	0.00239808	0	0.003663	0.00735294
C19983T	ORF1ab:6573V	0	0	0	0	0	0	0.121212	0	0	0	0	0	0.0208333	0	0.00239808	0	0.003663	0
C27476T	ORF7a:28T>I	0.0344828	0	0	0	0	0	0	0	0	0	0	0	0	0	0.00239808	0	0.003663	0
G29736T	-	0	0	0	0.00862069	0	0	0.0151515	0	0	0	0	0	0	0	0.00239808	0	0.003663	0
C2334T	ORF1ab:690A>V	0	0	0	0	0	0	0	0	0	0	0	0	0	0	0.00239808	0	0.003663	0
T2346C	ORF1ab:694I>T	0	0	0	0	0	0	0	0	0	0	0	0	0	0	0.00239808	0	0.003663	0
G2441T	ORF1ab:726E>*	0	0	0	0	0	0	0	0	0	0	0	0	0	0	0.00239808	0	0.003663	0
C5806T	ORF1ab:1847C	0	0	0	0	0	0	0	0	0	0	0	0	0	0	0.00239808	0	0.003663	0
T8652C	ORF1ab:2796M>T	0	0	0	0	0	0	0	0	0	0	0	0	0	0	0.00239808	0	0.003663	0
C9170A	ORF1ab:2969L>I	0	0	0	0	0	0	0	0	0	0	0	0	0	0	0.00239808	0	0.003663	0
A10344G	ORF1ab:3360K>R	0	0	0	0	0	0	0	0	0	0	0	0	0	0	0.00239808	0	0.003663	0
A14940G	ORF1ab:4892K	0	0	0	0	0	0	0	0	0	0	0	0	0	0	0.00239808	0	0.003663	0
A17042G	ORF1ab:5593Y>C	0	0	0	0	0	0	0	0	0	0	0	0	0	0	0.00239808	0	0.003663	0
T17433A	ORF1ab:5723I	0	0	0	0	0	0	0	0	0	0	0	0	0	0	0.00239808	0	0.003663	0
C18166T	ORF1ab:5968P>S	0	0	0	0	0	0	0	0	0	0	0	0	0	0	0.00239808	0	0.003663	0
C21622T	S:20T	0	0	0	0	0	0	0	0	0	0	0	0	0	0	0.00239808	0	0.003663	0
C25517A	ORF3a:42P>H	0	0	0	0	0	0	0	0	0	0	0	0	0	0	0.00239808	0	0.003663	0
C27294T	ORF6:31Y	0	0	0	0	0	0	0	0	0	0	0	0	0	0	0.00239808	0	0.003663	0
T28867C	N:198T	0	0	0	0	0	0	0	0	0	0	0	0	0	0	0.00239808	0	0.003663	0
G29692C	-	0	0	0	0	0	0	0	0	0	0	0	0	0	0	0.00239808	0	0.003663	0
C29739T	-	0	0	0	0	0	0	0	0	0	0	0	0	0	0	0.00239808	0	0.003663	0
C5512T	ORF1ab:1749N	0	0.025	0	0	0	0	0	0	0	0	0	0	0	0	0.00239808	0	0.003663	0
C11950T	ORF1ab:3895H	0	0.025	0	0	0	0	0	0	0	0	0	0	0	0	0.00239808	0	0.003663	0
G27382C	ORF6:61D>H	0	0	0	0	0	0	0	0	0	0	0	0.638298	0	0	0.00239808	0	0	0.382353
GTCTGGTTTT11287G	ORF1ab:3674-3677LSGF>L	0.0804598	0.875	0	0	0	0	0	0.285714	0	0	0	0	0	0.105263	0.00239808	0	0	0.0220588
C25771T	ORF3a:127L>F	0	0	0	0	0	0	0	0	0	0	0	0	0	0	0.00239808	0	0	0.00735294
A26046G	ORF3a:218Q	0	0	0	0	0	0	0	0	0	0	0	0	0	0	0.00239808	0	0	0.00735294
C23604G	S:681P>R	0	0	1	0.922414	1	0	0.984848	0	0	1	0.0588235	0	0.9375	0.105263	0.00239808	1	0	0
G29402T	N:377D>Y	0.0229885	0	0.909091	0.887931	0.842697	0.0943396	1	0	0	1	0.0588235	0	0.979167	0	0.00239808	1	0	0
T27638C	ORF7a:82V>A	0	0	0.818182	0.741379	0.921348	0	0.848485	0	0	0.5	0.0588235	0	0.895833	0	0.00239808	0.5	0	0
C8986T	ORF1ab:2907D	0	0	0	0.327586	0.0898876	0	0.969697	0	0	1	0.0588235	0	0.916667	0	0.00239808	1	0	0
T11418C	ORF1ab:3718V>A	0.0229885	0	0	0.517241	0.370787	0	0	0	0	0	0	0	0.0416667	0	0.00239808	0	0	0
C22227T	S:222A>V	0.0229885	0	0	0.112069	0	0	0.0151515	0	0	0	0	0	0.125	0.0526316	0.00239808	0	0	0
G23012C	S:484E>Q	0	0	0.818182	0	0	0	0.121212	0	0	0	0	0	0.0416667	0	0.00239808	0.5	0	0
C27527T	ORF7a:45P>L	0	0	0	0	0	0	0	0	0	0	0	0	0.145833	0	0.00239808	0	0	0
G24928T	S:1122V	0.0114943	0	0.0909091	0	0	0.0188679	0	0	0	0	0	0.0425532	0	0	0.00239808	0	0	0
C26110T	ORF3a:240P>S	0.0114943	0	0	0.00862069	0	0	0	0	0	0	0.0588235	0	0.0208333	0	0.00239808	0	0	0
C673T	ORF1ab:136Y	0.0344828	0	0	0	0	0	0	0	0	0	0	0	0	0	0.00239808	0	0	0
C19524T	ORF1ab:6420L	0.0114943	0	0	0	0	0	0.0151515	0	0	0	0	0	0.0208333	0	0.00239808	0	0	0
T21995C	S:145Y>H	0	0	0	0	0	0	0	0	0	0	0	0	0.0625	0	0.00239808	0	0	0
G1738T	ORF1ab:491V	0	0	0	0.00862069	0	0	0.0151515	0	0	0	0	0	0	0	0.00239808	0	0	0
C10030T	ORF1ab:3255T	0.0114943	0	0	0	0	0	0	0.142857	0	0	0	0	0	0	0.00239808	0	0	0
C10969T	ORF1ab:3568F	0.0114943	0	0	0	0	0	0.0151515	0	0	0	0	0	0	0	0.00239808	0	0	0
C16869T	ORF1ab:5535Y	0	0	0	0	0	0.0188679	0	0	0	0	0	0	0.0208333	0	0.00239808	0	0	0
G19872T	ORF1ab:6536V	0	0	0	0	0	0.0188679	0.0151515	0	0	0	0	0	0	0	0.00239808	0	0	0
C29555T	-	0	0	0	0	0	0.0377358	0	0	0	0	0	0	0	0	0.00239808	0	0	0
G599A	ORF1ab:112G>S	0	0	0	0.00862069	0	0	0	0	0	0	0	0	0	0	0.00239808	0	0	0
C5183T	ORF1ab:1640P>S	0	0	0	0.00862069	0	0	0	0	0	0	0	0	0	0	0.00239808	0	0	0
G8548A	ORF1ab:2761K	0	0	0	0	0	0	0	0	0	0	0.0588235	0	0	0	0.00239808	0	0	0
G17058T	ORF1ab:5598M>I	0	0	0	0	0	0	0	0.142857	0	0	0	0	0	0	0.00239808	0	0	0
C17678T	ORF1ab:5805T>M	0	0	0.0909091	0	0	0	0	0	0	0	0	0	0	0	0.00239808	0	0	0
G18255T	ORF1ab:5997M>I	0	0	0	0	0	0	0	0	0	0	0	0	0.0208333	0	0.00239808	0	0	0
G25244C	S:1228V>L	0	0	0	0	0	0	0.0151515	0	0	0	0	0	0	0	0.00239808	0	0	0
C28006T	ORF8:38P>L	0	0	0	0	0	0	0.0151515	0	0	0	0	0	0	0	0.00239808	0	0	0
C28657T	N:128D	0	0	0	0	0	0	0	0	0	0	0	0	0.0208333	0	0.00239808	0	0	0
C71T	-	0	0	0	0	0	0	0	0	0	0	0	0	0	0	0.00239808	0	0	0
G72T	-	0	0	0	0	0	0	0	0	0	0	0	0	0	0	0.00239808	0	0	0
C106T	-	0	0	0	0	0	0	0	0	0	0	0	0	0	0	0.00239808	0	0	0
C190T	-	0	0	0	0	0	0	0	0	0	0	0	0	0	0	0.00239808	0	0	0
C207A	-	0	0	0	0	0	0	0	0	0	0	0	0	0	0	0.00239808	0	0	0
G285T	ORF1ab:7G>V	0	0	0	0	0	0	0	0	0	0	0	0	0	0	0.00239808	0	0	0
C503T	ORF1ab:80P>S	0	0	0	0	0	0	0	0	0	0	0	0	0	0	0.00239808	0	0	0
C506T	ORF1ab:81H>Y	0	0	0	0	0	0	0	0	0	0	0	0	0	0	0.00239808	0	0	0
ATGGTCATGTTATGGT507A	ORF1ab:81-86HGHVMV>H	0	0	0	0	0	0	0	0	0	0	0	0	0	0	0.00239808	0	0	0
T562C	ORF1ab:99R	0	0	0	0	0	0	0	0	0	0	0	0	0	0	0.00239808	0	0	0
T692C	ORF1ab:143F>L	0	0	0	0	0	0	0	0	0	0	0	0	0	0	0.00239808	0	0	0
G942T	ORF1ab:226R>M	0	0	0	0	0	0	0	0	0	0	0	0	0	0	0.00239808	0	0	0
G943T	ORF1ab:226R>S	0	0	0	0	0	0	0	0	0	0	0	0	0	0	0.00239808	0	0	0
G1085T	ORF1ab:274V>L	0	0	0	0	0	0	0	0	0	0	0	0	0	0	0.00239808	0	0	0
G1161T	ORF1ab:299R>I	0	0	0	0	0	0	0	0	0	0	0	0	0	0	0.00239808	0	0	0
T1276C	ORF1ab:337V	0	0	0	0	0	0	0	0	0	0	0	0	0	0	0.00239808	0	0	0
C1419T	ORF1ab:385A>V	0	0	0	0	0	0	0	0	0	0	0	0	0	0	0.00239808	0	0	0
C2106T	ORF1ab:614T>I	0	0	0	0	0	0	0	0	0	0	0	0	0	0	0.00239808	0	0	0
A2214G	ORF1ab:650K>R	0	0	0	0	0	0	0	0	0	0	0	0	0	0	0.00239808	0	0	0
G2229A	ORF1ab:655C>Y	0	0	0	0	0	0	0	0	0	0	0	0	0	0	0.00239808	0	0	0
C2416T	ORF1ab:717Y	0	0	0	0	0	0	0	0	0	0	0	0	0	0	0.00239808	0	0	0
T2770C	ORF1ab:835G	0	0	0	0	0	0	0	0	0	0	0	0	0	0	0.00239808	0	0	0
C2862T	ORF1ab:866T>I	0	0	0	0	0	0	0	0	0	0	0	0	0	0	0.00239808	0	0	0
A3046G	ORF1ab:927P	0	0	0	0	0	0	0	0	0	0	0	0	0	0	0.00239808	0	0	0
G3287T	ORF1ab:1008V>F	0	0	0	0	0	0	0	0	0	0	0	0	0	0	0.00239808	0	0	0
G3563A	ORF1ab:1100G>S	0	0	0	0	0	0	0	0	0	0	0	0	0	0	0.00239808	0	0	0
A3569G	ORF1ab:1102S>G	0	0	0	0	0	0	0	0	0	0	0	0	0	0	0.00239808	0	0	0
C3743T	ORF1ab:1160H>Y	0	0	0	0	0	0	0	0	0	0	0	0	0	0	0.00239808	0	0	0
C3927T	ORF1ab:1221S>L	0	0	0	0	0	0	0	0	0	0	0	0	0	0	0.00239808	0	0	0
C4421T	ORF1ab:1386R>C	0	0	0	0	0	0	0	0	0	0	0	0	0	0	0.00239808	0	0	0
C4438T	ORF1ab:1391V	0	0	0	0	0	0	0	0	0	0	0	0	0	0	0.00239808	0	0	0
C4475T	ORF1ab:1404R>C	0	0	0	0	0	0	0	0	0	0	0	0	0	0	0.00239808	0	0	0
C4752T	ORF1ab:1496T>I	0	0	0	0	0	0	0	0	0	0	0	0	0	0	0.00239808	0	0	0
C4891T	ORF1ab:1542T	0	0	0	0	0	0	0	0	0	0	0	0	0	0	0.00239808	0	0	0
G5062A	ORF1ab:1599L	0	0	0	0	0	0	0	0	0	0	0	0	0	0	0.00239808	0	0	0
C5549A	ORF1ab:1762L>I	0	0	0	0	0	0	0	0	0	0	0	0	0	0	0.00239808	0	0	0
C5822T	ORF1ab:1853L>F	0	0	0	0	0	0	0	0	0	0	0	0	0	0	0.00239808	0	0	0
T5981C	ORF1ab:1906Y>H	0	0	0	0	0	0	0	0	0	0	0	0	0	0	0.00239808	0	0	0
A6029C	ORF1ab:1922N>H	0	0	0	0	0	0	0	0	0	0	0	0	0	0	0.00239808	0	0	0
AATAGTT6509A	ORF1ab:2082-2084NSL>I	0	0	0	0	0	0	0	0	0	0	0	0	0	0	0.00239808	0	0	0
C6638A	ORF1ab:2125H>N	0	0	0	0	0	0	0	0	0	0	0	0	0	0	0.00239808	0	0	0
G6850A	ORF1ab:2195P	0	0	0	0	0	0	0	0	0	0	0	0	0	0	0.00239808	0	0	0
T7009C	ORF1ab:2248A	0	0	0	0	0	0	0	0	0	0	0	0	0	0	0.00239808	0	0	0
T7114A	ORF1ab:2283T	0	0	0	0	0	0	0	0	0	0	0	0	0	0	0.00239808	0	0	0
C7119A	ORF1ab:2285S>Y	0	0	0	0	0	0	0	0	0	0	0	0	0	0	0.00239808	0	0	0
T7147TG	#N/A	0	0	0	0	0	0	0	0	0	0	0	0	0	0	0.00239808	0	0	0
C7528T	ORF1ab:2421V	0	0	0	0	0	0	0	0	0	0	0	0	0	0	0.00239808	0	0	0
C7720T	ORF1ab:2485D	0	0	0	0	0	0	0	0	0	0	0	0	0	0	0.00239808	0	0	0
C7932A	ORF1ab:2556S>*	0	0	0	0	0	0	0	0	0	0	0	0	0	0	0.00239808	0	0	0
A8390G	ORF1ab:2709I>V	0	0	0	0	0	0	0	0	0	0	0	0	0	0	0.00239808	0	0	0
T8485C	ORF1ab:2740F	0	0	0	0	0	0	0	0	0	0	0	0	0	0	0.00239808	0	0	0
G8548T	ORF1ab:2761K>N	0	0	0	0	0	0	0	0	0	0	0	0	0	0	0.00239808	0	0	0
A8763G	ORF1ab:2833D>G	0	0	0	0	0	0	0	0	0	0	0	0	0	0	0.00239808	0	0	0
C8947T	ORF1ab:2894N	0	0	0	0	0	0	0	0	0	0	0	0	0	0	0.00239808	0	0	0
A9517G	ORF1ab:3084L	0	0	0	0	0	0	0	0	0	0	0	0	0	0	0.00239808	0	0	0
A10069G	ORF1ab:3268K	0	0	0	0	0	0	0	0	0	0	0	0	0	0	0.00239808	0	0	0
A10152G	ORF1ab:3296D>G	0	0	0	0	0	0	0	0	0	0	0	0	0	0	0.00239808	0	0	0
T10203C	ORF1ab:3313L>P	0	0	0	0	0	0	0	0	0	0	0	0	0	0	0.00239808	0	0	0
C10416A	#N/A	0	0	0	0	0	0	0	0	0	0	0	0	0	0	0.00239808	0	0	0
C10416T	ORF1ab:3384S>L	0	0	0	0	0	0	0	0	0	0	0	0	0	0	0.00239808	0	0	0
C10641T	ORF1ab:3459T>M	0	0	0	0	0	0	0	0	0	0	0	0	0	0	0.00239808	0	0	0
C10702T	ORF1ab:3479D	0	0	0	0	0	0	0	0	0	0	0	0	0	0	0.00239808	0	0	0
C10789T	ORF1ab:3508D	0	0	0	0	0	0	0	0	0	0	0	0	0	0	0.00239808	0	0	0
G11372A	ORF1ab:3703D>N	0	0	0	0	0	0	0	0	0	0	0	0	0	0	0.00239808	0	0	0
C11985A	#N/A	0	0	0	0	0	0	0	0	0	0	0	0	0	0	0.00239808	0	0	0
C12073T	ORF1ab:3936D	0	0	0	0	0	0	0	0	0	0	0	0	0	0	0.00239808	0	0	0
T12118C	ORF1ab:3951L	0	0	0	0	0	0	0	0	0	0	0	0	0	0	0.00239808	0	0	0
T12142A	ORF1ab:3959T	0	0	0	0	0	0	0	0	0	0	0	0	0	0	0.00239808	0	0	0
A12814G	ORF1ab:4183A	0	0	0	0	0	0	0	0	0	0	0	0	0	0	0.00239808	0	0	0
T13018C	ORF1ab:4251R	0	0	0	0	0	0	0	0	0	0	0	0	0	0	0.00239808	0	0	0
G13403T	ORF1ab:4380G>C	0	0	0	0	0	0	0	0	0	0	0	0	0	0	0.00239808	0	0	0
G13503A	ORF1ab:4413P	0	0	0	0	0	0	0	0	0	0	0	0	0	0	0.00239808	0	0	0
G13514T	ORF1ab:4417G>V	0	0	0	0	0	0	0	0	0	0	0	0	0	0	0.00239808	0	0	0
C13551A	ORF1ab:4429I	0	0	0	0	0	0	0	0	0	0	0	0	0	0	0.00239808	0	0	0
G13564A	ORF1ab:4434V>I	0	0	0	0	0	0	0	0	0	0	0	0	0	0	0.00239808	0	0	0
C13994T	ORF1ab:4577A>V	0	0	0	0	0	0	0	0	0	0	0	0	0	0	0.00239808	0	0	0
C14805T	ORF1ab:4847Y	0	0	0	0	0	0	0	0	0	0	0	0	0	0	0.00239808	0	0	0
C14889A	ORF1ab:4875Y>*	0	0	0	0	0	0	0	0	0	0	0	0	0	0	0.00239808	0	0	0
A15257G	ORF1ab:4998Y>C	0	0	0	0	0	0	0	0	0	0	0	0	0	0	0.00239808	0	0	0
C15654T	ORF1ab:5130D	0	0	0	0	0	0	0	0	0	0	0	0	0	0	0.00239808	0	0	0
C16655T	ORF1ab:5464A>V	0	0	0	0	0	0	0	0	0	0	0	0	0	0	0.00239808	0	0	0
C16954T	ORF1ab:5564L	0	0	0	0	0	0	0	0	0	0	0	0	0	0	0.00239808	0	0	0
C17012T	ORF1ab:5583S>L	0	0	0	0	0	0	0	0	0	0	0	0	0	0	0.00239808	0	0	0
C17285A	ORF1ab:5674S>*	0	0	0	0	0	0	0	0	0	0	0	0	0	0	0.00239808	0	0	0
A17645G	ORF1ab:5794Q>R	0	0	0	0	0	0	0	0	0	0	0	0	0	0	0.00239808	0	0	0
C17825T	ORF1ab:5854T>I	0	0	0	0	0	0	0	0	0	0	0	0	0	0	0.00239808	0	0	0
C17894T	ORF1ab:5877A>V	0	0	0	0	0	0	0	0	0	0	0	0	0	0	0.00239808	0	0	0
C18138A	ORF1ab:5958F>L	0	0	0	0	0	0	0	0	0	0	0	0	0	0	0.00239808	0	0	0
G19101A	ORF1ab:6279Q	0	0	0	0	0	0	0	0	0	0	0	0	0	0	0.00239808	0	0	0
C19186A	ORF1ab:6308L>I	0	0	0	0	0	0	0	0	0	0	0	0	0	0	0.00239808	0	0	0
C19264A	ORF1ab:6334L>I	0	0	0	0	0	0	0	0	0	0	0	0	0	0	0.00239808	0	0	0
C19264T	ORF1ab:6334L>F	0	0	0	0	0	0	0	0	0	0	0	0	0	0	0.00239808	0	0	0
G19348T	ORF1ab:6362V>F	0	0	0	0	0	0	0	0	0	0	0	0	0	0	0.00239808	0	0	0
T19449A	ORF1ab:6395S	0	0	0	0	0	0	0	0	0	0	0	0	0	0	0.00239808	0	0	0
G19466A	ORF1ab:6401R>H	0	0	0	0	0	0	0	0	0	0	0	0	0	0	0.00239808	0	0	0
G19509A	ORF1ab:6415E	0	0	0	0	0	0	0	0	0	0	0	0	0	0	0.00239808	0	0	0
A19513G	ORF1ab:6417R>G	0	0	0	0	0	0	0	0	0	0	0	0	0	0	0.00239808	0	0	0
G19542T	ORF1ab:6426M>I	0	0	0	0	0	0	0	0	0	0	0	0	0	0	0.00239808	0	0	0
G19879T	ORF1ab:6539D>Y	0	0	0	0	0	0	0	0	0	0	0	0	0	0	0.00239808	0	0	0
T20135A	ORF1ab:6624V>E	0	0	0	0	0	0	0	0	0	0	0	0	0	0	0.00239808	0	0	0
T20331C	ORF1ab:6689Y	0	0	0	0	0	0	0	0	0	0	0	0	0	0	0.00239808	0	0	0
C20389T	ORF1ab:6709R>C	0	0	0	0	0	0	0	0	0	0	0	0	0	0	0.00239808	0	0	0
T20664C	ORF1ab:6800S	0	0	0	0	0	0	0	0	0	0	0	0	0	0	0.00239808	0	0	0
C20736T	ORF1ab:6824D	0	0	0	0	0	0	0	0	0	0	0	0	0	0	0.00239808	0	0	0
G20888T	ORF1ab:6875G>V	0	0	0	0	0	0	0	0	0	0	0	0	0	0	0.00239808	0	0	0
A21163G	ORF1ab:6967I>V	0	0	0	0	0	0	0	0	0	0	0	0	0	0	0.00239808	0	0	0
T21275C	ORF1ab:7004L>S	0	0	0	0	0	0	0	0	0	0	0	0	0	0	0.00239808	0	0	0
C21365T	ORF1ab:7034P>L	0	0	0	0	0	0	0	0	0	0	0	0	0	0	0.00239808	0	0	0
A21685G	S:41K	0	0	0	0	0	0	0	0	0	0	0	0	0	0	0.00239808	0	0	0
C21736T	S:58F	0	0	0	0	0	0	0	0	0	0	0	0	0	0	0.00239808	0	0	0
T22138G	S:192F>L	0	0	0	0	0	0	0	0	0	0	0	0	0	0	0.00239808	0	0	0
G22141T	S:193V	0	0	0	0	0	0	0	0	0	0	0	0	0	0	0.00239808	0	0	0
G22158T	S:199G>V	0	0	0	0	0	0	0	0	0	0	0	0	0	0	0.00239808	0	0	0
G22186T	S:208T	0	0	0	0	0	0	0	0	0	0	0	0	0	0	0.00239808	0	0	0
T22196C	S:212L	0	0	0	0	0	0	0	0	0	0	0	0	0	0	0.00239808	0	0	0
C22214T	S:218Q>*	0	0	0	0	0	0	0	0	0	0	0	0	0	0	0.00239808	0	0	0
A22265G	S:235I>V	0	0	0	0	0	0	0	0	0	0	0	0	0	0	0.00239808	0	0	0
G22273A	S:237R	0	0	0	0	0	0	0	0	0	0	0	0	0	0	0.00239808	0	0	0
G22427A	S:289V>I	0	0	0	0	0	0	0	0	0	0	0	0	0	0	0.00239808	0	0	0
G22468T	S:302T	0	0	0	0	0	0	0	0	0	0	0	0	0	0	0.00239808	0	0	0
T22470C	S:303L>S	0	0	0	0	0	0	0	0	0	0	0	0	0	0	0.00239808	0	0	0
C22986T	S:475A>V	0	0	0	0	0	0	0	0	0	0	0	0	0	0	0.00239808	0	0	0
G23426T	S:622V>F	0	0	0	0	0	0	0	0	0	0	0	0	0	0	0.00239808	0	0	0
T23605C	S:681P	0	0	0	0	0	0	0	0	0	0	0	0	0	0	0.00239808	0	0	0
T23686C	S:708S	0	0	0	0	0	0	0	0	0	0	0	0	0	0	0.00239808	0	0	0
C24422T	S:954Q>*	0	0	0	0	0	0	0	0	0	0	0	0	0	0	0.00239808	0	0	0
C25513T	ORF3a:41L>F	0	0	0	0	0	0	0	0	0	0	0	0	0	0	0.00239808	0	0	0
T25514C	ORF3a:41L>P	0	0	0	0	0	0	0	0	0	0	0	0	0	0	0.00239808	0	0	0
C25561A	ORF3a:57Q>K	0	0	0	0	0	0	0	0	0	0	0	0	0	0	0.00239808	0	0	0
C25624A	ORF3a:78H>N	0	0	0	0	0	0	0	0	0	0	0	0	0	0	0.00239808	0	0	0
C25714T	ORF3a:108L>F	0	0	0	0	0	0	0	0	0	0	0	0	0	0	0.00239808	0	0	0
C25721T	ORF3a:110A>V	0	0	0	0	0	0	0	0	0	0	0	0	0	0	0.00239808	0	0	0
G25879T	ORF3a:163V>L	0	0	0	0	0	0	0	0	0	0	0	0	0	0	0.00239808	0	0	0
C26028T	ORF3a:212Y	0	0	0	0	0	0	0	0	0	0	0	0	0	0	0.00239808	0	0	0
G26167T	ORF3a:259V>L	0	0	0	0	0	0	0	0	0	0	0	0	0	0	0.00239808	0	0	0
G26700T	M:60V>L	0	0	0	0	0	0	0	0	0	0	0	0	0	0	0.00239808	0	0	0
A26760G	M:80I>V	0	0	0	0	0	0	0	0	0	0	0	0	0	0	0.00239808	0	0	0
G26959A	M:146R>H	0	0	0	0	0	0	0	0	0	0	0	0	0	0	0.00239808	0	0	0
C27145A	M:208T>K	0	0	0	0	0	0	0	0	0	0	0	0	0	0	0.00239808	0	0	0
G27261T	ORF6:20R>S	0	0	0	0	0	0	0	0	0	0	0	0	0	0	0.00239808	0	0	0
A27548G	ORF7a:52N>S	0	0	0	0	0	0	0	0	0	0	0	0	0	0	0.00239808	0	0	0
TGTCCTGACGGCGTAAAACACGTCTATCAGTTA27592T	ORF7a:67-77CPDGVKHVYQL>X	0	0	0	0	0	0	0	0	0	0	0	0	0	0	0.00239808	0	0	0
C27629T	ORF7a:79A>V	0	0	0	0	0	0	0	0	0	0	0	0	0	0	0.00239808	0	0	0
G27667T	ORF7a:92E>*	0	0	0	0	0	0	0	0	0	0	0	0	0	0	0.00239808	0	0	0
C27673T	ORF7a:94Q>*	0	0	0	0	0	0	0	0	0	0	0	0	0	0	0.00239808	0	0	0
G27762T	-	0	0	0	0	0	0	0	0	0	0	0	0	0	0	0.00239808	0	0	0
C27879A	-	0	0	0	0	0	0	0	0	0	0	0	0	0	0	0.00239808	0	0	0
G27882C	-	0	0	0	0	0	0	0	0	0	0	0	0	0	0	0.00239808	0	0	0
C27883T	-	0	0	0	0	0	0	0	0	0	0	0	0	0	0	0.00239808	0	0	0
T27971G	ORF8:26T	0	0	0	0	0	0	0	0	0	0	0	0	0	0	0.00239808	0	0	0
G27990T	ORF8:33V>F	0	0	0	0	0	0	0	0	0	0	0	0	0	0	0.00239808	0	0	0
C28000T	ORF8:36P>L	0	0	0	0	0	0	0	0	0	0	0	0	0	0	0.00239808	0	0	0
G28044T	ORF8:51A>S	0	0	0	0	0	0	0	0	0	0	0	0	0	0	0.00239808	0	0	0
T28063A	ORF8:57L>*	0	0	0	0	0	0	0	0	0	0	0	0	0	0	0.00239808	0	0	0
C28171A	ORF8:93P>H	0	0	0	0	0	0	0	0	0	0	0	0	0	0	0.00239808	0	0	0
C28355A	N:28Q>K	0	0	0	0	0	0	0	0	0	0	0	0	0	0	0.00239808	0	0	0
C28441A	N:56L	0	0	0	0	0	0	0	0	0	0	0	0	0	0	0.00239808	0	0	0
C28472A	N:67P>T	0	0	0	0	0	0	0	0	0	0	0	0	0	0	0.00239808	0	0	0
C28695T	N:141T>I	0	0	0	0	0	0	0	0	0	0	0	0	0	0	0.00239808	0	0	0
C28821T	N:183S>F	0	0	0	0	0	0	0	0	0	0	0	0	0	0	0.00239808	0	0	0
C28876T	N:201S	0	0	0	0	0	0	0	0	0	0	0	0	0	0	0.00239808	0	0	0
G28903T	N:210M>I	0	0	0	0	0	0	0	0	0	0	0	0	0	0	0.00239808	0	0	0
C29065T	N:264A	0	0	0	0	0	0	0	0	0	0	0	0	0	0	0.00239808	0	0	0
C29625T	ORF10:23S>F	0	0	0	0	0	0	0	0	0	0	0	0	0	0	0.00239808	0	0	0
C29722T	-	0	0	0	0	0	0	0	0	0	0	0	0	0	0	0.00239808	0	0	0
C29743T	-	0	0	0	0	0	0	0	0	0	0	0	0	0	0	0.00239808	0	0	0
C29585T	ORF10:10P>S	0	0.025	0	0	0	0	0	0	0	0	0	0	0	0	0.00239808	0	0	0
C14120T	ORF1ab:4619P>L	0	0.15	0	0	0	0	0	0	0	0	0	0	0	0	0.00239808	0	0	0
C28977T	N:235S>F	0	0.8	0	0	0	0	0	0	0	0	0	0	0	0	0.00239808	0	0	0
GCTATAC21761G	S:67-69AIH>D	0	0	0	0	0	0	0	0	0	0	0.0588235	0	0	0	0	0	0.043956	0
T11288G	ORF1ab:3675S>A	0	0	0	0	0	0	0	0	0	0	0	0.0212766	0	0	0	0	0.029304	0.0367647
C11289A	ORF1ab:3675S>Y	0	0	0	0	0	0	0	0	0	0	0	0.0212766	0	0	0	0	0.021978	0.0514706
C29632T,A	#N/A	0	0	0	0	0	0	0	0	0	0	0	0	0	0	0	0	0.021978	0
ATAG6510A	ORF1ab:2082-2083NS>N	0	0	0	0	0	0	0	0	0	0	0	0	0	0	0	0	0.018315	0
T7984C	ORF1ab:2573D	0	0	0	0	0	0	0	0	0	0	0	0	0	0	0	0	0.018315	0
C27741T	ORF7a:116L	0	0	0	0	0	0	0	0	0	0	0	0	0	0	0	0	0.018315	0
C203T	-	0	0	0	0	0	0	0	0	0	0	0	0	0	0	0	0	0.014652	0
C29857A	-	0	0	0	0	0.011236	0	0	0	0	0	0	0	0	0	0	0	0.010989	0.0220588
C14178T	ORF1ab:4638T	0.0114943	0	0	0	0	0	0.0151515	0	0	0	0	0	0	0	0	0	0.010989	0
A18585C	ORF1ab:6107V	0	0	0	0	0	0	0	0	0	0	0.0588235	0	0	0	0	0	0.010989	0
C4795T	ORF1ab:1510S	0	0	0	0	0	0	0	0	0	0	0	0	0	0	0	0	0.010989	0
C23673T	S:704S>L	0	0	0	0	0	0	0	0	0	0	0	0	0	0	0	0	0.00732601	0.0294118
T4579A	ORF1ab:1438L	0	0	0.0909091	0	0	0	0	0	0	0	0	0	0	0	0	0	0.00732601	0.0147059
C28435T	N:54T	0	0	0	0	0	0	0	0	0	0	0	0.0212766	0	0	0	0	0.00732601	0.00735294
C9857T	ORF1ab:3198L	0	0	0	0	0	0.0377358	0	0	0	0	0	0	0.0208333	0	0	0	0.00732601	0
C28253T	ORF8:120F	0.0229885	0	0	0.00862069	0	0	0	0	0	0	0	0	0	0	0	0	0.00732601	0
C8293A	ORF1ab:2676T	0	0	0.0909091	0	0	0	0.0151515	0	0	0	0	0	0	0	0	0	0.00732601	0
C8733T	ORF1ab:2823T>I	0.0114943	0	0	0	0	0	0	0	0	0	0	0	0	0	0	0	0.00732601	0
C12513T	ORF1ab:4083T>M	0	0	0	0	0	0.0188679	0	0	0	0	0	0	0	0	0	0	0.00732601	0
C14184T	ORF1ab:4640T	0	0	0	0	0	0.0188679	0	0	0	0	0	0	0	0	0	0	0.00732601	0
C20762T	ORF1ab:6833T>I	0	0	0.0909091	0	0	0	0	0	0	0	0	0	0	0	0	0	0.00732601	0
C26873T	M:117N	0	0	0	0	0	0	0	0	0	0	0	0	0.0208333	0	0	0	0.00732601	0
A375C	ORF1ab:37E>A	0	0	0	0	0	0	0	0	0	0	0	0	0	0	0	0	0.00732601	0
C1377T	ORF1ab:371P>L	0	0	0	0	0	0	0	0	0	0	0	0	0	0	0	0	0.00732601	0
T1705C	ORF1ab:480F	0	0	0	0	0	0	0	0	0	0	0	0	0	0	0	0	0.00732601	0
G3896T	ORF1ab:1211V>F	0	0	0	0	0	0	0	0	0	0	0	0	0	0	0	0	0.00732601	0
C3987T	ORF1ab:1241T>I	0	0	0	0	0	0	0	0	0	0	0	0	0	0	0	0	0.00732601	0
T6515A	ORF1ab:2084L>I	0	0	0	0	0	0	0	0	0	0	0	0	0	0	0	0	0.00732601	0
C6681T	ORF1ab:2139A>V	0	0	0	0	0	0	0	0	0	0	0	0	0	0	0	0	0.00732601	0
C10279A	ORF1ab:3338L	0	0	0	0	0	0	0	0	0	0	0	0	0	0	0	0	0.00732601	0
C12786T	ORF1ab:4174T>I	0	0	0	0	0	0	0	0	0	0	0	0	0	0	0	0	0.00732601	0
G18703T	ORF1ab:6147D>Y	0	0	0	0	0	0	0	0	0	0	0	0	0	0	0	0	0.00732601	0
G19075A	ORF1ab:6271V>I	0	0	0	0	0	0	0	0	0	0	0	0	0	0	0	0	0.00732601	0
T25496C	ORF3a:35I>T	0	0	0	0	0	0	0	0	0	0	0	0	0	0	0	0	0.00732601	0
C28677T	N:135T>I	0	0	0	0	0	0	0	0	0	0	0	0	0	0	0	0	0.00732601	0
C2023T	ORF1ab:586F	0	0	0	0	0	0	0	0	0	0	0	0	0	0	0	0	0.003663	0.0220588
C4927T	ORF1ab:1554D	0	0	0	0	0	0	0	0	0	0	0	0	0	0	0	0	0.003663	0.0220588
C22792A	S:410I	0	0	0	0	0	0	0	0	0	0	0	0	0.0416667	0	0	0	0.003663	0.0147059
G29742T	-	0.0114943	0	0.909091	0.862069	0.966292	0	0.439394	0	0	1	0	0.0212766	0.708333	0	0	0.5	0.003663	0.00735294
C18744T	ORF1ab:6160Y	0	0	0.0909091	0	0	0.0188679	0.0454545	0	0	0	0	0	0.0833333	0	0	0	0.003663	0.00735294
C1218A	#N/A	0	0	0	0	0	0	0	0	0	0	0	0	0	0	0	0	0.003663	0.00735294
C26681T	M:53F	0.0344828	0.025	0.454545	0	0	0	0.030303	0	0	0	0	0	0	0	0	0	0.003663	0.00735294
G25563T	ORF3a:57Q>H	0.103448	0	0	0	0	0.981132	0	0.142857	0	0	0	0	0	0	0	0	0.003663	0
G4181T	ORF1ab:1306A>S	0	0	0	0.336207	0.123596	0	0.030303	0	0	0.5	0	0	0.104167	0	0	0	0.003663	0
C7851T	ORF1ab:2529A>V	0	0	0	0	0	0	0	0	0	0	0	0	0.145833	0	0	0	0.003663	0
C3177T	ORF1ab:971P>L	0	0	0	0	0	0	0.0757576	0	0	0	0	0	0	0	0	0	0.003663	0
C6573T	ORF1ab:2103S>F	0.0114943	0	0	0.0344828	0	0	0	0	0	0	0	0	0	0	0	0	0.003663	0
C14925T	ORF1ab:4887V	0	0	0	0	0	0.0377358	0	0	0	0	0	0	0.0416667	0	0	0	0.003663	0
C2455T	ORF1ab:730L	0.0344828	0	0	0	0	0	0	0	0	0	0	0	0	0	0	0	0.003663	0
C3619T	ORF1ab:1118V	0	0	0	0	0	0.0377358	0	0	0	0	0	0	0.0208333	0	0	0	0.003663	0
C4809T	ORF1ab:1515S>F	0.0344828	0	0	0	0	0	0	0	0	0	0	0	0	0	0	0	0.003663	0
G28001T	ORF8:36P	0	0	0	0	0	0.0188679	0	0	0	0	0	0	0.0416667	0	0	0	0.003663	0
C2037T	ORF1ab:591A>V	0	0	0	0	0	0	0	0	0	0	0	0	0.0416667	0	0	0	0.003663	0
C4113T	ORF1ab:1283A>V	0	0	0	0	0	0.0188679	0	0	0	0	0	0	0.0208333	0	0	0	0.003663	0
C7728A	ORF1ab:2488S>Y	0	0	0	0	0	0	0.0151515	0	0	0	0	0	0.0208333	0	0	0	0.003663	0
G8003T	ORF1ab:2580V>F	0	0	0	0	0	0.0377358	0	0	0	0	0	0	0	0	0	0	0.003663	0
G17972A	ORF1ab:5903R>K	0	0	0	0	0	0	0	0	0	0	0.117647	0	0	0	0	0	0.003663	0
C21034T	ORF1ab:6924L>F	0	0	0	0	0	0.0377358	0	0	0	0	0	0	0	0	0	0	0.003663	0
C29085T	N:271T>I	0	0	0.181818	0	0	0	0	0	0	0	0	0	0	0	0	0	0.003663	0
C203A	-	0	0	0	0	0	0	0	0	0	0	0	0	0.0208333	0	0	0	0.003663	0
C364T	ORF1ab:33D	0	0	0	0	0	0	0.0151515	0	0	0	0	0	0	0	0	0	0.003663	0
G529A	ORF1ab:88L	0	0	0	0	0	0	0	0	0	0	0	0	0.0208333	0	0	0	0.003663	0
C683T	ORF1ab:140L	0.0114943	0	0	0	0	0	0	0	0	0	0	0	0	0	0	0	0.003663	0
C823T	ORF1ab:186V	0.0114943	0	0	0	0	0	0	0	0	0	0	0	0	0	0	0	0.003663	0
G840A	ORF1ab:192G>D	0	0	0	0.00862069	0	0	0	0	0	0	0	0	0	0	0	0	0.003663	0
C1848T	ORF1ab:528S>L	0	0	0	0	0.011236	0	0	0	0	0	0	0	0	0	0	0	0.003663	0
C5157T	ORF1ab:1631A>V	0	0	0	0.00862069	0	0	0	0	0	0	0	0	0	0	0	0	0.003663	0
C5575T	ORF1ab:1770Y	0.0114943	0	0	0	0	0	0	0	0	0	0	0	0	0	0	0	0.003663	0
G5704A	ORF1ab:1813Q	0	0	0	0	0	0	0	0	0	0	0	0	0.0208333	0	0	0	0.003663	0
T6294C	ORF1ab:2010I>T	0.0114943	0	0	0	0	0	0	0	0	0	0	0	0	0	0	0	0.003663	0
G11287T	ORF1ab:3674L>F	0.0114943	0	0	0	0	0	0	0	0	0	0	0	0	0	0	0	0.003663	0
C15720T	ORF1ab:5152D	0	0	0	0	0	0	0	0	0	0	0	0	0.0208333	0	0	0	0.003663	0
C19662T	ORF1ab:6466H	0	0	0	0	0	0.0188679	0	0	0	0	0	0	0	0	0	0	0.003663	0
C20611T	ORF1ab:6783L>F	0	0	0	0.00862069	0	0	0	0	0	0	0	0	0	0	0	0	0.003663	0
C22450T	S:296L	0	0	0	0	0	0	0	0	0	0	0	0	0.0208333	0	0	0	0.003663	0
C22747A	S:395V	0	0	0	0	0	0.0188679	0	0	0	0	0	0	0	0	0	0	0.003663	0
C22987T	S:475A	0	0	0	0	0	0.0188679	0	0	0	0	0	0	0	0	0	0	0.003663	0
A23436G	S:625H>R	0	0	0	0	0	0	0.0151515	0	0	0	0	0	0	0	0	0	0.003663	0
C23679T	S:706A>V	0	0	0	0	0	0	0	0	0	0	0	0	0.0208333	0	0	0	0.003663	0
C25047A	S:1162P>Q	0	0	0	0	0	0	0.0151515	0	0	0	0	0	0	0	0	0	0.003663	0
C25156T	S:1198I	0	0	0	0.00862069	0	0	0	0	0	0	0	0	0	0	0	0	0.003663	0
C25413T	ORF3a:7I	0	0	0	0.00862069	0	0	0	0	0	0	0	0	0	0	0	0	0.003663	0
C25549T	ORF3a:53L>F	0.0114943	0	0	0	0	0	0	0	0	0	0	0	0	0	0	0	0.003663	0
C25886T	ORF3a:165S>F	0	0	0	0	0	0	0	0	0	0	0	0	0.0208333	0	0	0	0.003663	0
C26895A	M:125H>N	0	0	0	0	0.011236	0	0	0	0	0	0	0	0	0	0	0	0.003663	0
C27393T	-	0	0	0	0	0	0	0.0151515	0	0	0	0	0	0	0	0	0	0.003663	0
T29758C	-	0.0114943	0	0	0	0	0	0	0	0	0	0	0	0	0	0	0	0.003663	0
G204A	-	0	0	0	0	0	0	0	0	0	0	0	0	0	0	0	0	0.003663	0
C350T	ORF1ab:29R>C	0	0	0	0	0	0	0	0	0	0	0	0	0	0	0	0	0.003663	0
A652G	ORF1ab:129K	0	0	0	0	0	0	0	0	0	0	0	0	0	0	0	0	0.003663	0
C920T	ORF1ab:219L	0	0	0	0	0	0	0	0	0	0	0	0	0	0	0	0	0.003663	0
G1067A	ORF1ab:268G>R	0	0	0	0	0	0	0	0	0	0	0	0	0	0	0	0	0.003663	0
G1148T	ORF1ab:295G>C	0	0	0	0	0	0	0	0	0	0	0	0	0	0	0	0	0.003663	0
G1304A	ORF1ab:347E>K	0	0	0	0	0	0	0	0	0	0	0	0	0	0	0	0	0.003663	0
A1371G	ORF1ab:369Y>C	0	0	0	0	0	0	0	0	0	0	0	0	0	0	0	0	0.003663	0
C1387T	ORF1ab:374H	0	0	0	0	0	0	0	0	0	0	0	0	0	0	0	0	0.003663	0
C1572T	ORF1ab:436T>I	0	0	0	0	0	0	0	0	0	0	0	0	0	0	0	0	0.003663	0
C1915T	ORF1ab:550R	0	0	0	0	0	0	0	0	0	0	0	0	0	0	0	0	0.003663	0
G2272T	ORF1ab:669K>N	0	0	0	0	0	0	0	0	0	0	0	0	0	0	0	0	0.003663	0
C2306T	ORF1ab:681L>F	0	0	0	0	0	0	0	0	0	0	0	0	0	0	0	0	0.003663	0
G2323A	ORF1ab:686L	0	0	0	0	0	0	0	0	0	0	0	0	0	0	0	0	0.003663	0
G2354T	ORF1ab:697G>*	0	0	0	0	0	0	0	0	0	0	0	0	0	0	0	0	0.003663	0
A2368G	ORF1ab:701K	0	0	0	0	0	0	0	0	0	0	0	0	0	0	0	0	0.003663	0
C2388T	ORF1ab:708T>I	0	0	0	0	0	0	0	0	0	0	0	0	0	0	0	0	0.003663	0
G2398A	ORF1ab:711T	0	0	0	0	0	0	0	0	0	0	0	0	0	0	0	0	0.003663	0
T2428C	ORF1ab:721V	0	0	0	0	0	0	0	0	0	0	0	0	0	0	0	0	0.003663	0
G2468GC	#N/A	0	0	0	0	0	0	0	0	0	0	0	0	0	0	0	0	0.003663	0
C2485T	ORF1ab:740I	0	0	0	0	0	0	0	0	0	0	0	0	0	0	0	0	0.003663	0
C2710T	ORF1ab:815L	0	0	0	0	0	0	0	0	0	0	0	0	0	0	0	0	0.003663	0
G2967T	ORF1ab:901S>I	0	0	0	0	0	0	0	0	0	0	0	0	0	0	0	0	0.003663	0
A3076G	ORF1ab:937E	0	0	0	0	0	0	0	0	0	0	0	0	0	0	0	0	0.003663	0
A3078C	ORF1ab:938E>A	0	0	0	0	0	0	0	0	0	0	0	0	0	0	0	0	0.003663	0
C3170A	ORF1ab:969L>I	0	0	0	0	0	0	0	0	0	0	0	0	0	0	0	0	0.003663	0
T3172A	ORF1ab:969L	0	0	0	0	0	0	0	0	0	0	0	0	0	0	0	0	0.003663	0
G3320T	ORF1ab:1019V>F	0	0	0	0	0	0	0	0	0	0	0	0	0	0	0	0	0.003663	0
C3426T	ORF1ab:1054P>L	0	0	0	0	0	0	0	0	0	0	0	0	0	0	0	0	0.003663	0
A3523G	ORF1ab:1086E	0	0	0	0	0	0	0	0	0	0	0	0	0	0	0	0	0.003663	0
G3573A	ORF1ab:1103C>Y	0	0	0	0	0	0	0	0	0	0	0	0	0	0	0	0	0.003663	0
G3582A	ORF1ab:1106S>N	0	0	0	0	0	0	0	0	0	0	0	0	0	0	0	0	0.003663	0
C3686A	ORF1ab:1141H>N	0	0	0	0	0	0	0	0	0	0	0	0	0	0	0	0	0.003663	0
C3737T	ORF1ab:1158P>S	0	0	0	0	0	0	0	0	0	0	0	0	0	0	0	0	0.003663	0
G3851A	ORF1ab:1196E>K	0	0	0	0	0	0	0	0	0	0	0	0	0	0	0	0	0.003663	0
T3925A	ORF1ab:1220P	0	0	0	0	0	0	0	0	0	0	0	0	0	0	0	0	0.003663	0
G4016A	ORF1ab:1251E>K	0	0	0	0	0	0	0	0	0	0	0	0	0	0	0	0	0.003663	0
C4331A	ORF1ab:1356L>I	0	0	0	0	0	0	0	0	0	0	0	0	0	0	0	0	0.003663	0
C4423T	ORF1ab:1386R	0	0	0	0	0	0	0	0	0	0	0	0	0	0	0	0	0.003663	0
C4668A	ORF1ab:1468S>Y	0	0	0	0	0	0	0	0	0	0	0	0	0	0	0	0	0.003663	0
T4735C	ORF1ab:1490L	0	0	0	0	0	0	0	0	0	0	0	0	0	0	0	0	0.003663	0
C5005T	ORF1ab:1580H	0	0	0	0	0	0	0	0	0	0	0	0	0	0	0	0	0.003663	0
G5017A	ORF1ab:1584V	0	0	0	0	0	0	0	0	0	0	0	0	0	0	0	0	0.003663	0
G5044A	ORF1ab:1593Q	0	0	0	0	0	0	0	0	0	0	0	0	0	0	0	0	0.003663	0
T5047A	ORF1ab:1594F>L	0	0	0	0	0	0	0	0	0	0	0	0	0	0	0	0	0.003663	0
T5076C	ORF1ab:1604V>A	0	0	0	0	0	0	0	0	0	0	0	0	0	0	0	0	0.003663	0
T5179C	ORF1ab:1638T	0	0	0	0	0	0	0	0	0	0	0	0	0	0	0	0	0.003663	0
A5368T	ORF1ab:1701R>S	0	0	0	0	0	0	0	0	0	0	0	0	0	0	0	0	0.003663	0
C5497A	ORF1ab:1744C>*	0	0	0	0	0	0	0	0	0	0	0	0	0	0	0	0	0.003663	0
A5703T	ORF1ab:1813Q>L	0	0	0	0	0	0	0	0	0	0	0	0	0	0	0	0	0.003663	0
T5705A	ORF1ab:1814Y>N	0	0	0	0	0	0	0	0	0	0	0	0	0	0	0	0	0.003663	0
C5724T	ORF1ab:1820T>I	0	0	0	0	0	0	0	0	0	0	0	0	0	0	0	0	0.003663	0
C5849T	ORF1ab:1862P>S	0	0	0	0	0	0	0	0	0	0	0	0	0	0	0	0	0.003663	0
C6070T	ORF1ab:1935I	0	0	0	0	0	0	0	0	0	0	0	0	0	0	0	0	0.003663	0
C6336T	ORF1ab:2024S>L	0	0	0	0	0	0	0	0	0	0	0	0	0	0	0	0	0.003663	0
C6500T	ORF1ab:2079P>S	0	0	0	0	0	0	0	0	0	0	0	0	0	0	0	0	0.003663	0
T6522C	ORF1ab:2086I>T	0	0	0	0	0	0	0	0	0	0	0	0	0	0	0	0	0.003663	0
C6568T	ORF1ab:2101D	0	0	0	0	0	0	0	0	0	0	0	0	0	0	0	0	0.003663	0
C6606A	ORF1ab:2114S>Y	0	0	0	0	0	0	0	0	0	0	0	0	0	0	0	0	0.003663	0
C6627T	ORF1ab:2121T>I	0	0	0	0	0	0	0	0	0	0	0	0	0	0	0	0	0.003663	0
G6642A	ORF1ab:2126G>D	0	0	0	0	0	0	0	0	0	0	0	0	0	0	0	0	0.003663	0
C6651T	ORF1ab:2129A>V	0	0	0	0	0	0	0	0	0	0	0	0	0	0	0	0	0.003663	0
G6960T	ORF1ab:2232W>L	0	0	0	0	0	0	0	0	0	0	0	0	0	0	0	0	0.003663	0
T6988C	ORF1ab:2241G	0	0	0	0	0	0	0	0	0	0	0	0	0	0	0	0	0.003663	0
C6990T	ORF1ab:2242S>F	0	0	0	0	0	0	0	0	0	0	0	0	0	0	0	0	0.003663	0
G7038A	ORF1ab:2258G>D	0	0	0	0	0	0	0	0	0	0	0	0	0	0	0	0	0.003663	0
T7096C	ORF1ab:2277T	0	0	0	0	0	0	0	0	0	0	0	0	0	0	0	0	0.003663	0
A7507C	ORF1ab:2414K>N	0	0	0	0	0	0	0	0	0	0	0	0	0	0	0	0	0.003663	0
T7767C	ORF1ab:2501I>T	0	0	0	0	0	0	0	0	0	0	0	0	0	0	0	0	0.003663	0
C7926A	ORF1ab:2554A>E	0	0	0	0	0	0	0	0	0	0	0	0	0	0	0	0	0.003663	0
A7981G	ORF1ab:2572L	0	0	0	0	0	0	0	0	0	0	0	0	0	0	0	0	0.003663	0
C8438T	ORF1ab:2725L	0	0	0	0	0	0	0	0	0	0	0	0	0	0	0	0	0.003663	0
T8634C	ORF1ab:2790I>T	0	0	0	0	0	0	0	0	0	0	0	0	0	0	0	0	0.003663	0
A9241G	ORF1ab:2992S	0	0	0	0	0	0	0	0	0	0	0	0	0	0	0	0	0.003663	0
T9429C	ORF1ab:3055I>T	0	0	0	0	0	0	0	0	0	0	0	0	0	0	0	0	0.003663	0
T9544C	ORF1ab:3093C	0	0	0	0	0	0	0	0	0	0	0	0	0	0	0	0	0.003663	0
C9724T	ORF1ab:3153F	0	0	0	0	0	0	0	0	0	0	0	0	0	0	0	0	0.003663	0
G9753T	ORF1ab:3163R>I	0	0	0	0	0	0	0	0	0	0	0	0	0	0	0	0	0.003663	0
C10332T	ORF1ab:3356T>I	0	0	0	0	0	0	0	0	0	0	0	0	0	0	0	0	0.003663	0
C10790T	ORF1ab:3509H>Y	0	0	0	0	0	0	0	0	0	0	0	0	0	0	0	0	0.003663	0
C11094T	ORF1ab:3610A>V	0	0	0	0	0	0	0	0	0	0	0	0	0	0	0	0	0.003663	0
C11339T	ORF1ab:3692L	0	0	0	0	0	0	0	0	0	0	0	0	0	0	0	0	0.003663	0
T11601C	ORF1ab:3779I>T	0	0	0	0	0	0	0	0	0	0	0	0	0	0	0	0	0.003663	0
G11609A	ORF1ab:3782V>I	0	0	0	0	0	0	0	0	0	0	0	0	0	0	0	0	0.003663	0
A11782T	ORF1ab:3839K>N	0	0	0	0	0	0	0	0	0	0	0	0	0	0	0	0	0.003663	0
T12015G	ORF1ab:3917V>G	0	0	0	0	0	0	0	0	0	0	0	0	0	0	0	0	0.003663	0
G12131A	ORF1ab:3956A>T	0	0	0	0	0	0	0	0	0	0	0	0	0	0	0	0	0.003663	0
G12191T	ORF1ab:3976V>F	0	0	0	0	0	0	0	0	0	0	0	0	0	0	0	0	0.003663	0
C12213A	ORF1ab:3983S>Y	0	0	0	0	0	0	0	0	0	0	0	0	0	0	0	0	0.003663	0
C12213T	ORF1ab:3983S>F	0	0	0	0	0	0	0	0	0	0	0	0	0	0	0	0	0.003663	0
C12439A	ORF1ab:4058P	0	0	0	0	0	0	0	0	0	0	0	0	0	0	0	0	0.003663	0
T12619C	ORF1ab:4118N	0	0	0	0	0	0	0	0	0	0	0	0	0	0	0	0	0.003663	0
A12742G	ORF1ab:4159T	0	0	0	0	0	0	0	0	0	0	0	0	0	0	0	0	0.003663	0
A12759G	ORF1ab:4165D>G	0	0	0	0	0	0	0	0	0	0	0	0	0	0	0	0	0.003663	0
G13034A	ORF1ab:4257A>T	0	0	0	0	0	0	0	0	0	0	0	0	0	0	0	0	0.003663	0
T13111C	ORF1ab:4282D	0	0	0	0	0	0	0	0	0	0	0	0	0	0	0	0	0.003663	0
C13207T	ORF1ab:4314A	0	0	0	0	0	0	0	0	0	0	0	0	0	0	0	0	0.003663	0
C13421T	ORF1ab:4386L>F	0	0	0	0	0	0	0	0	0	0	0	0	0	0	0	0	0.003663	0
C13536T	ORF1ab:4424Y	0	0	0	0	0	0	0	0	0	0	0	0	0	0	0	0	0.003663	0
A13712C	ORF1ab:4483K>T	0	0	0	0	0	0	0	0	0	0	0	0	0	0	0	0	0.003663	0
C14206T	ORF1ab:4648H>Y	0	0	0	0	0	0	0	0	0	0	0	0	0	0	0	0	0.003663	0
C14478T	ORF1ab:4738Y	0	0	0	0	0	0	0	0	0	0	0	0	0	0	0	0	0.003663	0
T14655C	ORF1ab:4797V	0	0	0	0	0	0	0	0	0	0	0	0	0	0	0	0	0.003663	0
C14763T	ORF1ab:4833F	0	0	0	0	0	0	0	0	0	0	0	0	0	0	0	0	0.003663	0
T14787C	ORF1ab:4841A	0	0	0	0	0	0	0	0	0	0	0	0	0	0	0	0	0.003663	0
A15002G	ORF1ab:4913Y>C	0	0	0	0	0	0	0	0	0	0	0	0	0	0	0	0	0.003663	0
T15366C	ORF1ab:5034H	0	0	0	0	0	0	0	0	0	0	0	0	0	0	0	0	0.003663	0
G15372T	ORF1ab:5036T	0	0	0	0	0	0	0	0	0	0	0	0	0	0	0	0	0.003663	0
T15804C	ORF1ab:5180Y	0	0	0	0	0	0	0	0	0	0	0	0	0	0	0	0	0.003663	0
C15933T	ORF1ab:5223Y	0	0	0	0	0	0	0	0	0	0	0	0	0	0	0	0	0.003663	0
T15939C	ORF1ab:5225D	0	0	0	0	0	0	0	0	0	0	0	0	0	0	0	0	0.003663	0
G15982A	ORF1ab:5240V>I	0	0	0	0	0	0	0	0	0	0	0	0	0	0	0	0	0.003663	0
G16078A	ORF1ab:5272V>I	0	0	0	0	0	0	0	0	0	0	0	0	0	0	0	0	0.003663	0
G16377T	ORF1ab:5371P	0	0	0	0	0	0	0	0	0	0	0	0	0	0	0	0	0.003663	0
T16392A	ORF1ab:5376A	0	0	0	0	0	0	0	0	0	0	0	0	0	0	0	0	0.003663	0
A16687G	ORF1ab:5475I>V	0	0	0	0	0	0	0	0	0	0	0	0	0	0	0	0	0.003663	0
C16694A	ORF1ab:5477T>N	0	0	0	0	0	0	0	0	0	0	0	0	0	0	0	0	0.003663	0
A16719G	ORF1ab:5485R	0	0	0	0	0	0	0	0	0	0	0	0	0	0	0	0	0.003663	0
G16858A	ORF1ab:5532A>T	0	0	0	0	0	0	0	0	0	0	0	0	0	0	0	0	0.003663	0
C17002T	ORF1ab:5580L>F	0	0	0	0	0	0	0	0	0	0	0	0	0	0	0	0	0.003663	0
T17580C	ORF1ab:5772I	0	0	0	0	0	0	0	0	0	0	0	0	0	0	0	0	0.003663	0
A17715T	ORF1ab:5817I	0	0	0	0	0	0	0	0	0	0	0	0	0	0	0	0	0.003663	0
C17762T	ORF1ab:5833A>V	0	0	0	0	0	0	0	0	0	0	0	0	0	0	0	0	0.003663	0
G17893A	ORF1ab:5877A>T	0	0	0	0	0	0	0	0	0	0	0	0	0	0	0	0	0.003663	0
A17969C	ORF1ab:5902D>A	0	0	0	0	0	0	0	0	0	0	0	0	0	0	0	0	0.003663	0
A17994G	ORF1ab:5910Q	0	0	0	0	0	0	0	0	0	0	0	0	0	0	0	0	0.003663	0
C17999T	ORF1ab:5912T>I	0	0	0	0	0	0	0	0	0	0	0	0	0	0	0	0	0.003663	0
C18029T	ORF1ab:5922A>V	0	0	0	0	0	0	0	0	0	0	0	0	0	0	0	0	0.003663	0
T18132A	ORF1ab:5956T	0	0	0	0	0	0	0	0	0	0	0	0	0	0	0	0	0.003663	0
C18175T	ORF1ab:5971P>S	0	0	0	0	0	0	0	0	0	0	0	0	0	0	0	0	0.003663	0
C18312A	ORF1ab:6016V	0	0	0	0	0	0	0	0	0	0	0	0	0	0	0	0	0.003663	0
C18377T	ORF1ab:6038T>I	0	0	0	0	0	0	0	0	0	0	0	0	0	0	0	0	0.003663	0
C18441A	ORF1ab:6059S	0	0	0	0	0	0	0	0	0	0	0	0	0	0	0	0	0.003663	0
C18452T	ORF1ab:6063A>V	0	0	0	0	0	0	0	0	0	0	0	0	0	0	0	0	0.003663	0
A18684G	ORF1ab:6140T	0	0	0	0	0	0	0	0	0	0	0	0	0	0	0	0	0.003663	0
T18813C	ORF1ab:6183D	0	0	0	0	0	0	0	0	0	0	0	0	0	0	0	0	0.003663	0
G18937T	ORF1ab:6225G>C	0	0	0	0	0	0	0	0	0	0	0	0	0	0	0	0	0.003663	0
T19023C	ORF1ab:6253V	0	0	0	0	0	0	0	0	0	0	0	0	0	0	0	0	0.003663	0
A19067G	ORF1ab:6268Q>R	0	0	0	0	0	0	0	0	0	0	0	0	0	0	0	0	0.003663	0
C19152T	ORF1ab:6296A	0	0	0	0	0	0	0	0	0	0	0	0	0	0	0	0	0.003663	0
G19272A	ORF1ab:6336L	0	0	0	0	0	0	0	0	0	0	0	0	0	0	0	0	0.003663	0
A19334C	ORF1ab:6357D>A	0	0	0	0	0	0	0	0	0	0	0	0	0	0	0	0	0.003663	0
T19516G	ORF1ab:6418L>V	0	0	0	0	0	0	0	0	0	0	0	0	0	0	0	0	0.003663	0
C19550T	ORF1ab:6429A>V	0	0	0	0	0	0	0	0	0	0	0	0	0	0	0	0	0.003663	0
A20763G	ORF1ab:6833T	0	0	0	0	0	0	0	0	0	0	0	0	0	0	0	0	0.003663	0
T21294A	ORF1ab:7010L	0	0	0	0	0	0	0	0	0	0	0	0	0	0	0	0	0.003663	0
G21295A	ORF1ab:7011G>S	0	0	0	0	0	0	0	0	0	0	0	0	0	0	0	0	0.003663	0
G21296A	ORF1ab:7011G>D	0	0	0	0	0	0	0	0	0	0	0	0	0	0	0	0	0.003663	0
C21812A	S:84L>I	0	0	0	0	0	0	0	0	0	0	0	0	0	0	0	0	0.003663	0
A22080T	S:173Q>L	0	0	0	0	0	0	0	0	0	0	0	0	0	0	0	0	0.003663	0
G22094T	S:178D>Y	0	0	0	0	0	0	0	0	0	0	0	0	0	0	0	0	0.003663	0
A22130G	S:190R>G	0	0	0	0	0	0	0	0	0	0	0	0	0	0	0	0	0.003663	0
C22267A	S:235I	0	0	0	0	0	0	0	0	0	0	0	0	0	0	0	0	0.003663	0
C22277A	S:239Q>K	0	0	0	0	0	0	0	0	0	0	0	0	0	0	0	0	0.003663	0
T22507C	S:315T	0	0	0	0	0	0	0	0	0	0	0	0	0	0	0	0	0.003663	0
C22530T	S:323T>I	0	0	0	0	0	0	0	0	0	0	0	0	0	0	0	0	0.003663	0
T22691G	#N/A	0	0	0	0	0	0	0	0	0	0	0	0	0	0	0	0	0.003663	0
C23033A	S:491P>T	0	0	0	0	0	0	0	0	0	0	0	0	0	0	0	0	0.003663	0
C23170T	S:536N	0	0	0	0	0	0	0	0	0	0	0	0	0	0	0	0	0.003663	0
C23185T	S:541F	0	0	0	0	0	0	0	0	0	0	0	0	0	0	0	0	0.003663	0
C23230T	S:556N	0	0	0	0	0	0	0	0	0	0	0	0	0	0	0	0	0.003663	0
C23595T	S:678T>I	0	0	0	0	0	0	0	0	0	0	0	0	0	0	0	0	0.003663	0
C23934T	S:791T>I	0	0	0	0	0	0	0	0	0	0	0	0	0	0	0	0	0.003663	0
C24210T	S:883T>I	0	0	0	0	0	0	0	0	0	0	0	0	0	0	0	0	0.003663	0
T24355C	S:931I	0	0	0	0	0	0	0	0	0	0	0	0	0	0	0	0	0.003663	0
C24374T	S:938L>F	0	0	0	0	0	0	0	0	0	0	0	0	0	0	0	0	0.003663	0
G24434T	S:958A>S	0	0	0	0	0	0	0	0	0	0	0	0	0	0	0	0	0.003663	0
G24620T	S:1020A>S	0	0	0	0	0	0	0	0	0	0	0	0	0	0	0	0	0.003663	0
C24912T	S:1117T>I	0	0	0	0	0	0	0	0	0	0	0	0	0	0	0	0	0.003663	0
C25002A	S:1147S>*	0	0	0	0	0	0	0	0	0	0	0	0	0	0	0	0	0.003663	0
C25046T	S:1162P>S	0	0	0	0	0	0	0	0	0	0	0	0	0	0	0	0	0.003663	0
G25297T	S:1245K>N	0	0	0	0	0	0	0	0	0	0	0	0	0	0	0	0	0.003663	0
G25494T	ORF3a:34T	0	0	0	0	0	0	0	0	0	0	0	0	0	0	0	0	0.003663	0
G25595T	ORF3a:68R>I	0	0	0	0	0	0	0	0	0	0	0	0	0	0	0	0	0.003663	0
T25643C	ORF3a:84L>P	0	0	0	0	0	0	0	0	0	0	0	0	0	0	0	0	0.003663	0
C25688T	ORF3a:99A>V	0	0	0	0	0	0	0	0	0	0	0	0	0	0	0	0	0.003663	0
C25692T	ORF3a:100G	0	0	0	0	0	0	0	0	0	0	0	0	0	0	0	0	0.003663	0
T25711C	ORF3a:107Y>H	0	0	0	0	0	0	0	0	0	0	0	0	0	0	0	0	0.003663	0
G25784T	ORF3a:131W>L	0	0	0	0	0	0	0	0	0	0	0	0	0	0	0	0	0.003663	0
A25800T	ORF3a:136K>N	0	0	0	0	0	0	0	0	0	0	0	0	0	0	0	0	0.003663	0
C26010T	ORF3a:206Y	0	0	0	0	0	0	0	0	0	0	0	0	0	0	0	0	0.003663	0
G26558T	M:12E>D	0	0	0	0	0	0	0	0	0	0	0	0	0	0	0	0	0.003663	0
C26571T	M:17L>F	0	0	0	0	0	0	0	0	0	0	0	0	0	0	0	0	0.003663	0
C26607T	M:29L>F	0	0	0	0	0	0	0	0	0	0	0	0	0	0	0	0	0.003663	0
A26933G	M:137E	0	0	0	0	0	0	0	0	0	0	0	0	0	0	0	0	0.003663	0
C26985A	M:155H>N	0	0	0	0	0	0	0	0	0	0	0	0	0	0	0	0	0.003663	0
C27002T	M:160D	0	0	0	0	0	0	0	0	0	0	0	0	0	0	0	0	0.003663	0
C27046T	M:175T>M	0	0	0	0	0	0	0	0	0	0	0	0	0	0	0	0	0.003663	0
C27500A	ORF7a:36S>Y	0	0	0	0	0	0	0	0	0	0	0	0	0	0	0	0	0.003663	0
C27532T	ORF7a:47H>Y	0	0	0	0	0	0	0	0	0	0	0	0	0	0	0	0	0.003663	0
C27577T	ORF7a:62Q>*	0	0	0	0	0	0	0	0	0	0	0	0	0	0	0	0	0.003663	0
T27984C	ORF8:31Y>H	0	0	0	0	0	0	0	0	0	0	0	0	0	0	0	0	0.003663	0
A28050T	ORF8:53K>*	0	0	0	0	0	0	0	0	0	0	0	0	0	0	0	0	0.003663	0
T28088G	ORF8:65A	0	0	0	0	0	0	0	0	0	0	0	0	0	0	0	0	0.003663	0
C28146T	ORF8:85P>S	0	0	0	0	0	0	0	0	0	0	0	0	0	0	0	0	0.003663	0
C28232T	ORF8:113D	0	0	0	0	0	0	0	0	0	0	0	0	0	0	0	0	0.003663	0
C28472T	N:67P>S	0	0	0	0	0	0	0	0	0	0	0	0	0	0	0	0	0.003663	0
C28531T	N:86Y	0	0	0	0	0	0	0	0	0	0	0	0	0	0	0	0	0.003663	0
C28748A	N:159L>I	0	0	0	0	0	0	0	0	0	0	0	0	0	0	0	0	0.003663	0
C29067T	N:265T>I	0	0	0	0	0	0	0	0	0	0	0	0	0	0	0	0	0.003663	0
C29149A	N:292I	0	0	0	0	0	0	0	0	0	0	0	0	0	0	0	0	0.003663	0
A29298G	N:342K>R	0	0	0	0	0	0	0	0	0	0	0	0	0	0	0	0	0.003663	0
C29311A	N:346F>L	0	0	0	0	0	0	0	0	0	0	0	0	0	0	0	0	0.003663	0
C29525T	N:418Q>*	0	0	0	0	0	0	0	0	0	0	0	0	0	0	0	0	0.003663	0
G29587A	ORF10:10P	0	0	0	0	0	0	0	0	0	0	0	0	0	0	0	0	0.003663	0
C29659T	ORF10:34N	0	0	0	0	0	0	0	0	0	0	0	0	0	0	0	0	0.003663	0
G29690T	-	0	0	0	0	0	0	0	0	0	0	0	0	0	0	0	0	0.003663	0
A29720G	-	0	0	0	0	0	0	0	0	0	0	0	0	0	0	0	0	0.003663	0
C29732T	-	0	0	0	0	0	0	0	0	0	0	0	0	0	0	0	0	0.003663	0
C29733T	-	0	0	0	0	0	0	0	0	0	0	0	0	0	0	0	0	0.003663	0
C29754A	-	0	0	0	0	0	0	0	0	0	0	0	0	0	0	0	0	0.003663	0
G29781T	-	0	0	0	0	0	0	0	0	0	0	0	0	0	0	0	0	0.003663	0
C29784A	-	0	0	0	0	0	0	0	0	0	0	0	0	0	0	0	0	0.003663	0
C10341T	ORF1ab:3359P>L	0.0344828	0.025	0	0	0	0	0	0	0	0	0	0	0	0	0	0	0.003663	0
C6196T	ORF1ab:1977P	0	0.025	0	0	0	0	0	0	0	0	0	0	0	0	0	0	0.003663	0
C17586T	ORF1ab:5774D	0	0.025	0	0	0	0	0	0	0	0	0	0	0	0	0	0	0.003663	0
T12883C	ORF1ab:4206Y	0	0	0	0	0	0	0	0	0	0	0	0	0	0	0	0	0	0.0367647
C18788T	ORF1ab:6175T>I	0	0	0	0	0	0	0	0	0	0	0	0	0.0625	0	0	0	0	0.0220588
T11290G	ORF1ab:3675S	0	0	0	0	0	0	0	0	0	0	0	0	0	0	0	0	0	0.0220588
G23955A	S:798G>D	0	0	0	0	0	0	0	0	0	0	0	0	0	0	0	0	0	0.0220588
C3811T	ORF1ab:1182L	0	0	0	0.00862069	0	0	0	0	0	0	0	0	0	0	0	0	0	0.0147059
C5239T	ORF1ab:1658Y	0	0	0	0	0	0	0.0151515	0	0	0	0	0	0	0	0	0	0	0.0147059
G2243A	ORF1ab:660V>I	0	0	0	0	0	0	0	0	0	0	0	0	0	0	0	0	0	0.0147059
C18576T	ORF1ab:6104D	0	0	0	0	0	0	0	0	0	0	0	0	0	0	0	0	0	0.0147059
C20402T	ORF1ab:6713S>L	0	0	0	0	0	0	0	0	0	0	0	0	0	0	0	0	0	0.0147059
A25697G	ORF3a:102E>G	0	0	0	0	0	0	0	0	0	0	0	0	0	0	0	0	0	0.0147059
G11083T	ORF1ab:3606L>F	0.0344828	0	0	0.0344828	0.011236	0.226415	0	0	0	0.5	0	0	0.0625	0	0	0	0	0.00735294
C5392T	ORF1ab:1709N	0	0	0	0	0	0	0.030303	0	0	0	0	0	0.0208333	0	0	0	0	0.00735294
G28703C	N:144D>H	0.0114943	0	0	0	0	0.0377358	0	0	0	0	0	0	0	0	0	0	0	0.00735294
CGAGGCCACGCGGAGTACGATCGAGTG29733C	-	0	0	0	0	0	0	0	0.285714	0	0	0	0	0	0.0526316	0	0	0	0.00735294
C1612T	ORF1ab:449N	0	0	0.0909091	0	0	0.0188679	0	0	0	0	0	0	0	0	0	0	0	0.00735294
C19017A	ORF1ab:6251F>L	0	0	0	0	0	0	0.0151515	0	0	0	0	0	0.0208333	0	0	0	0	0.00735294
C25339T	S:1259D	0	0	0	0.00862069	0	0	0.0151515	0	0	0	0	0	0	0	0	0	0	0.00735294
G29543T	-	0.0229885	0	0	0	0	0	0	0	0	0	0	0	0	0	0	0	0	0.00735294
C4230T	ORF1ab:1322T>I	0	0	0	0	0	0.0188679	0	0	0	0	0	0	0	0	0	0	0	0.00735294
T4882C	ORF1ab:1539S	0	0	0	0	0	0	0	0	0	0	0	0.0212766	0	0	0	0	0	0.00735294
G21641T	S:27A>S	0.0114943	0	0	0	0	0	0	0	0	0	0	0	0	0	0	0	0	0.00735294
C22624T	S:354N	0	0	0	0	0	0	0	0.142857	0	0	0	0	0	0	0	0	0	0.00735294
C24378T	S:939S>F	0.0114943	0	0	0	0	0	0	0	0	0	0	0	0	0	0	0	0	0.00735294
A25958G	ORF3a:189Y>C	0	0	0	0	0	0	0.0151515	0	0	0	0	0	0	0	0	0	0	0.00735294
C527T	ORF1ab:88L	0	0	0	0	0	0	0	0	0	0	0	0	0	0	0	0	0	0.00735294
G557A	ORF1ab:98G>S	0	0	0	0	0	0	0	0	0	0	0	0	0	0	0	0	0	0.00735294
T694C	ORF1ab:143F	0	0	0	0	0	0	0	0	0	0	0	0	0	0	0	0	0	0.00735294
T1343C	ORF1ab:360L	0	0	0	0	0	0	0	0	0	0	0	0	0	0	0	0	0	0.00735294
C1686T	ORF1ab:474A>V	0	0	0	0	0	0	0	0	0	0	0	0	0	0	0	0	0	0.00735294
C2040T	ORF1ab:592T>I	0	0	0	0	0	0	0	0	0	0	0	0	0	0	0	0	0	0.00735294
C2433A	ORF1ab:723S>Y	0	0	0	0	0	0	0	0	0	0	0	0	0	0	0	0	0	0.00735294
C2736A	ORF1ab:824T>N	0	0	0	0	0	0	0	0	0	0	0	0	0	0	0	0	0	0.00735294
C2788T	ORF1ab:841I	0	0	0	0	0	0	0	0	0	0	0	0	0	0	0	0	0	0.00735294
G3145A	ORF1ab:960L	0	0	0	0	0	0	0	0	0	0	0	0	0	0	0	0	0	0.00735294
C3717T	ORF1ab:1151A>V	0	0	0	0	0	0	0	0	0	0	0	0	0	0	0	0	0	0.00735294
C3732T	ORF1ab:1156A>V	0	0	0	0	0	0	0	0	0	0	0	0	0	0	0	0	0	0.00735294
A3855C	ORF1ab:1197K>T	0	0	0	0	0	0	0	0	0	0	0	0	0	0	0	0	0	0.00735294
G4527T	#N/A	0	0	0	0	0	0	0	0	0	0	0	0	0	0	0	0	0	0.00735294
T4532C	ORF1ab:1423Y>H	0	0	0	0	0	0	0	0	0	0	0	0	0	0	0	0	0	0.00735294
G5012A	ORF1ab:1583V>I	0	0	0	0	0	0	0	0	0	0	0	0	0	0	0	0	0	0.00735294
T5635C	ORF1ab:1790G	0	0	0	0	0	0	0	0	0	0	0	0	0	0	0	0	0	0.00735294
G6032A	ORF1ab:1923A>T	0	0	0	0	0	0	0	0	0	0	0	0	0	0	0	0	0	0.00735294
C6117T	ORF1ab:1951A>V	0	0	0	0	0	0	0	0	0	0	0	0	0	0	0	0	0	0.00735294
C6255T	ORF1ab:1997A>V	0	0	0	0	0	0	0	0	0	0	0	0	0	0	0	0	0	0.00735294
C7005T	ORF1ab:2247T>I	0	0	0	0	0	0	0	0	0	0	0	0	0	0	0	0	0	0.00735294
C7749T	ORF1ab:2495T>I	0	0	0	0	0	0	0	0	0	0	0	0	0	0	0	0	0	0.00735294
C7858T	ORF1ab:2531N	0	0	0	0	0	0	0	0	0	0	0	0	0	0	0	0	0	0.00735294
C8318A	ORF1ab:2685P>T	0	0	0	0	0	0	0	0	0	0	0	0	0	0	0	0	0	0.00735294
C9510T	ORF1ab:3082T>I	0	0	0	0	0	0	0	0	0	0	0	0	0	0	0	0	0	0.00735294
C10156T	ORF1ab:3297D	0	0	0	0	0	0	0	0	0	0	0	0	0	0	0	0	0	0.00735294
G11527T	ORF1ab:3754L>F	0	0	0	0	0	0	0	0	0	0	0	0	0	0	0	0	0	0.00735294
C12295A	ORF1ab:4010T	0	0	0	0	0	0	0	0	0	0	0	0	0	0	0	0	0	0.00735294
A16266G	ORF1ab:5334S	0	0	0	0	0	0	0	0	0	0	0	0	0	0	0	0	0	0.00735294
A16373G	ORF1ab:5370N>S	0	0	0	0	0	0	0	0	0	0	0	0	0	0	0	0	0	0.00735294
C16575T	ORF1ab:5437D	0	0	0	0	0	0	0	0	0	0	0	0	0	0	0	0	0	0.00735294
T16635C	ORF1ab:5457F	0	0	0	0	0	0	0	0	0	0	0	0	0	0	0	0	0	0.00735294
A18812G	ORF1ab:6183D>G	0	0	0	0	0	0	0	0	0	0	0	0	0	0	0	0	0	0.00735294
G21232A	ORF1ab:6990A>T	0	0	0	0	0	0	0	0	0	0	0	0	0	0	0	0	0	0.00735294
A21617C	S:19T>P	0	0	0	0	0	0	0	0	0	0	0	0	0	0	0	0	0	0.00735294
C21639A	S:26P>H	0	0	0	0	0	0	0	0	0	0	0	0	0	0	0	0	0	0.00735294
T21640A	S:26P	0	0	0	0	0	0	0	0	0	0	0	0	0	0	0	0	0	0.00735294
C21658T	S:32F	0	0	0	0	0	0	0	0	0	0	0	0	0	0	0	0	0	0.00735294
C22591T	S:343N	0	0	0	0	0	0	0	0	0	0	0	0	0	0	0	0	0	0.00735294
C23114T	S:518L	0	0	0	0	0	0	0	0	0	0	0	0	0	0	0	0	0	0.00735294
T23487G	S:642V>G	0	0	0	0	0	0	0	0	0	0	0	0	0	0	0	0	0	0.00735294
T24187A	S:875S	0	0	0	0	0	0	0	0	0	0	0	0	0	0	0	0	0	0.00735294
A24673G	S:1037S	0	0	0	0	0	0	0	0	0	0	0	0	0	0	0	0	0	0.00735294
C25276T	S:1238T	0	0	0	0	0	0	0	0	0	0	0	0	0	0	0	0	0	0.00735294
C25350T	S:1263P>L	0	0	0	0	0	0	0	0	0	0	0	0	0	0	0	0	0	0.00735294
C25624T	ORF3a:78H>Y	0	0	0	0	0	0	0	0	0	0	0	0	0	0	0	0	0	0.00735294
C25671A	ORF3a:93H>Q	0	0	0	0	0	0	0	0	0	0	0	0	0	0	0	0	0	0.00735294
C26212T	ORF3a:274P>S	0	0	0	0	0	0	0	0	0	0	0	0	0	0	0	0	0	0.00735294
G26690T	M:56L	0	0	0	0	0	0	0	0	0	0	0	0	0	0	0	0	0	0.00735294
C27960T	ORF8:23Q>*	0	0	0	0	0	0	0	0	0	0	0	0	0	0	0	0	0	0.00735294
G28286A	N:5G>R	0	0	0	0	0	0	0	0	0	0	0	0	0	0	0	0	0	0.00735294
A28356G	N:28Q>R	0	0	0	0	0	0	0	0	0	0	0	0	0	0	0	0	0	0.00735294
A29312G	N:347K>E	0	0	0	0	0	0	0	0	0	0	0	0	0	0	0	0	0	0.00735294
C29523T	N:417T>I	0	0	0	0	0	0	0	0	0	0	0	0	0	0	0	0	0	0.00735294
C14195T	ORF1ab:4644T>I	0.0114943	0.025	0	0	0	0	0	0	0	0	0	0	0	0	0	0	0	0.00735294
G29717A	-	0	0.025	0	0	0	0	0	0	0	0	0	0	0	0	0	0	0	0.00735294
C27143T	M:207N	0	0.05	0	0	0	0	0	0	0	0	0	0	0	0	0	0	0	0.00735294
G11521T	ORF1ab:3752M>I	0	0.1	0	0	0	0.0188679	0	0	0	0	0	0	0	0	0	0	0	0.00735294
T26767C	M:82I>T	0.0574713	0	0.0909091	1	1	0	0.984848	0	0	1	0.0588235	0	1	0.0526316	0	1	0	0
C16466T	ORF1ab:5401P>L	0.0114943	0	0	0.982759	0.58427	0	0.984848	0	0	1	0.0588235	0	1	0	0	0.5	0	0
G15451A	ORF1ab:5063G>S	0	0	0.0909091	0.560345	0.730337	0	0.848485	0	0	0.5	0.0588235	0	0.9375	0	0	0.5	0	0
A11201G	ORF1ab:3646T>A	0.0114943	0	1	0.413793	0.359551	0	0.984848	0	0	1	0.0588235	0	0.9375	0	0	0.5	0	0
G24410A	S:950D>N	0.0229885	0	0	0.75	0.0337079	0	0.909091	0	0	0.5	0.0588235	0	0.895833	0	0	1	0	0
G9053T	ORF1ab:2930V>L	0	0	0	0.327586	0.101124	0	0.969697	0	0	1	0.0588235	0	0.916667	0	0	0.5	0	0
C21618G	S:19T>R	0	0	0	0.836207	0.595506	0	0.0151515	0	0	0	0	0	0.0625	0	0	0	0	0
C19220T	ORF1ab:6319A>V	0	0	0	0.301724	0.0561798	0	0.954545	0	0	1	0.0588235	0	0.854167	0	0	0.5	0	0
C5184T	ORF1ab:1640P>L	0.0344828	0	0	0.491379	0.168539	0	0.0151515	0	0	0	0	0	0.0625	0	0	0	0	0
C6402T	ORF1ab:2046P>L	0	0	0	0.293103	0.0898876	0	0.272727	0	0	0.5	0	0	0.25	0	0	0	0	0
C26735T	M:71Y	0.114943	0	0	0	0	1	0	0.142857	0	0	0	0	0	0	0	0	0	0
C22444T	S:294D	0.091954	0	0	0	0	0.981132	0	0.142857	0	0	0	0	0	0.0526316	0	0	0	0
C28854T	N:194S>L	0.114943	0	0	0.00862069	0	0.924528	0	0.142857	0	0	0	0	0	0	0	0	0	0
A11332G	ORF1ab:3689V	0	0	0	0.310345	0.0786517	0	0.121212	0	0	0.5	0.0588235	0	0.104167	0	0	0	0	0
T12946C	ORF1ab:4227Y	0.045977	0	0	0.344828	0.0224719	0	0	0	0	0	0	0	0	0	0	0	0	0
C1191T	ORF1ab:309P>L	0.0229885	0	0	0.353448	0	0	0	0	0	0	0	0	0	0	0	0	0	0
C1267T	ORF1ab:334G	0	0	0	0.353448	0.011236	0	0	0	0	0	0	0	0	0	0	0	0	0
A20262G	ORF1ab:6666L	0	0	0	0.336207	0	0	0	0	0	0	0	0	0	0	0	0	0	0
T1947C	ORF1ab:561V>A	0.045977	0	0	0	0	0.641509	0	0	0	0	0	0	0	0	0	0	0	0
C20320T	ORF1ab:6686H>Y	0	0	0	0.293103	0	0	0	0	0	0	0	0	0	0	0	0	0	0
G29427A	N:385R>K	0	0	0	0.275862	0	0	0	0	0	0	0	0	0	0	0	0	0	0
C24745T	S:1061V	0.0114943	0	0	0.258621	0	0	0	0	0	0	0	0	0	0	0	0	0	0
C27739T	ORF7a:116L>F	0	0	0	0.232759	0	0	0	0	0	0	0	0	0	0	0	0	0	0
C26054A	ORF3a:221T>K	0	0	0	0	0	0	0.30303	0	0	0	0	0	0.0625	0	0	0	0	0
G25538T	ORF3a:49G>V	0	0	0	0	0	0	0.287879	0	0	0	0	0	0.0625	0	0	0	0	0
G11540T	ORF1ab:3759V>F	0	0	0	0	0	0.226415	0	0	0	0	0	0	0	0	0	0	0	0
C12312T	ORF1ab:4016A>V	0.0114943	0	0	0	0	0.207547	0	0	0	0	0	0	0	0	0	0	0	0
C9943T	ORF1ab:3226Y	0.0114943	0	0	0	0	0.188679	0	0	0	0	0	0	0	0	0	0	0	0
C11514T	ORF1ab:3750T>I	0	0	0	0.12069	0	0	0.0151515	0	0	0	0	0	0.0625	0	0	0	0	0
T17115C	ORF1ab:5617I	0.0114943	0	0	0	0	0.188679	0	0	0	0	0	0	0	0	0	0	0	0
A5584G	ORF1ab:1773T	0.0114943	0	0	0.103448	0	0	0.0151515	0	0	0	0	0	0.0625	0	0	0	0	0
C12676T	ORF1ab:4137V	0.0114943	0	0	0	0	0.169811	0	0	0	0	0	0	0	0	0	0	0	0
C13019T	ORF1ab:4252L	0.0114943	0	0	0.103448	0	0	0.0151515	0	0	0	0	0	0.0625	0	0	0	0	0
C21714T	S:51T>I	0.0114943	0	0	0	0	0.169811	0	0	0	0	0	0	0	0	0	0	0	0
A18093G	ORF1ab:5943L	0	0	0	0	0	0.169811	0	0	0	0	0	0	0	0	0	0	0	0
G20670T	ORF1ab:6802A	0	0	0	0	0	0.169811	0	0	0	0	0	0	0	0	0	0	0	0
G23593T	S:677Q>H	0	0	0	0	0	0.207547	0	0	0	0	0	0	0	0	0	0	0	0
G1048T	ORF1ab:261K>N	0	0	0	0.0258621	0.0224719	0	0.0454545	0	0	0	0	0	0.125	0	0	0	0	0
G3431T	ORF1ab:1056V>L	0.0114943	0	0	0	0	0.169811	0	0	0	0	0	0	0	0	0	0	0	0
T8599C	ORF1ab:2778L	0	0	0	0	0	0.150943	0	0	0	0	0	0	0	0	0	0	0	0
A10323G	ORF1ab:3353K>R	0.126437	0	0	0	0	0	0	0	0	0	0	0	0.0208333	0	0	0	0	0
G22022A	S:154E>K	0	0	0.909091	0	0	0	0	0	0	0	0.0588235	0	0	0.0526316	0	0	0	0
C4965T	ORF1ab:1567T>I	0	0	0.909091	0	0	0	0.0151515	0	0	0	0	0	0	0	0	0	0	0
A11140T	ORF1ab:3625A	0	0	0	0.0689655	0.0337079	0	0	0	0	0	0	0	0	0	0	0	0	0
A23156C	S:532N>H	0	0	0	0.0689655	0.0337079	0	0	0	0	0	0	0	0	0	0	0	0	0
T23584C	S:674Y	0	0	0	0	0	0.113208	0	0	0	0	0	0	0	0	0	0	0	0
T28007C	ORF8:38P	0	0	0	0.0689655	0.0337079	0	0	0	0	0	0	0	0	0	0	0	0	0
C2143A	ORF1ab:626P	0	0	0	0	0	0	0.136364	0	0	0	0	0	0.0208333	0	0	0	0	0
C3457T	ORF1ab:1064Y	0	0	0.909091	0	0	0	0	0	0	0	0	0	0	0	0	0	0	0
C5884T	ORF1ab:1873Y	0.114943	0	0	0	0	0	0	0	0	0	0	0	0	0	0	0	0	0
A20396G	ORF1ab:6711K>R	0	0	0.818182	0.00862069	0	0	0	0	0	0	0	0	0	0	0	0	0	0
A25003G	S:1147S	0	0	0	0.00862069	0	0	0.136364	0	0	0	0	0	0	0	0	0	0	0
G526T	ORF1ab:87E>D	0	0	0	0.0258621	0.0449438	0	0.0151515	0	0	0	0	0	0.0208333	0	0	0	0	0
T5653C	ORF1ab:1796Y	0.0114943	0	0	0	0	0.132075	0	0	0	0	0	0	0	0	0	0	0	0
G12907A	ORF1ab:4214R	0	0	0	0	0	0	0.136364	0	0	0	0	0	0	0	0	0	0	0
G17523T	ORF1ab:5753M>I	0	0	0.818182	0	0	0	0	0	0	0	0	0	0	0	0	0	0	0
A17697T	ORF1ab:5811A	0	0	0	0	0	0	0.136364	0	0	0	0	0	0	0	0	0	0	0
C22716T	S:385T>I	0	0	0	0	0	0	0.136364	0	0	0	0	0	0	0	0	0	0	0
A23592G	S:677Q>R	0	0	0	0	0	0	0.136364	0	0	0	0	0	0	0	0	0	0	0
A24775T	S:1071Q>H	0	0	0.818182	0	0	0	0	0	0	0	0	0	0	0	0	0	0	0
C1076T	ORF1ab:271P>S	0	0	0	0	0	0	0.121212	0	0	0	0	0	0	0	0	0	0	0
G5554T	ORF1ab:1763K>N	0	0	0	0	0	0	0.121212	0	0	0	0	0	0	0	0	0	0	0
A5650G	ORF1ab:1795K	0	0	0	0	0	0	0.121212	0	0	0	0	0	0	0	0	0	0	0
T8329A	ORF1ab:2688L	0	0	0	0	0	0	0.121212	0	0	0	0	0	0	0	0	0	0	0
G14580T	ORF1ab:4772M>I	0	0	0	0	0	0	0.121212	0	0	0	0	0	0	0	0	0	0	0
T18588C	ORF1ab:6108F	0	0	0	0	0	0	0.121212	0	0	0	0	0	0	0	0	0	0	0
T21895C	S:111D	0	0	0.727273	0	0	0	0	0	0	0	0	0	0	0	0	0	0	0
A22255T	S:231I	0	0	0	0	0	0	0.121212	0	0	0	0	0	0	0	0	0	0	0
G25183T	S:1207E>D	0	0	0	0	0	0	0.121212	0	0	0	0	0	0	0	0	0	0	0
C28253A	ORF8:120F>L	0	0	0	0.0517241	0.0224719	0	0	0	0	0	0	0	0	0	0	0	0	0
T10031G	ORF1ab:3256S>A	0	0	0	0.0258621	0.0449438	0	0	0	0	0	0	0	0	0	0	0	0	0
C10039T	ORF1ab:3258T	0.0344828	0	0	0	0	0.0754717	0	0	0	0	0	0	0	0	0	0	0	0
C12068A	ORF1ab:3935L>M	0	0	0	0	0	0.113208	0	0	0	0	0	0	0	0	0	0	0	0
G14122A	ORF1ab:4620G>S	0.0114943	0	0	0.0517241	0	0	0	0	0	0	0	0	0	0	0	0	0	0
C15603T	ORF1ab:5113R	0	0	0	0.0603448	0	0	0	0	0	0	0	0	0	0	0	0	0	0
C15952A	ORF1ab:5230L>I	0	0	0	0	0	0	0.0151515	0	0	0	0	0	0.125	0	0	0	0	0
C24865A	S:1101H>Q	0	0	0	0	0	0	0.106061	0	0	0	0	0	0	0	0	0	0	0
G27916T	ORF8:8G>V	0	0	0	0.0603448	0	0	0	0	0	0	0	0	0	0	0	0	0	0
C4794T	ORF1ab:1510S>F	0	0	0	0.0258621	0.0337079	0	0	0	0	0	0	0	0	0	0	0	0	0
A10897T	ORF1ab:3544I	0	0	0	0.0258621	0.0337079	0	0	0	0	0	0	0	0	0	0	0	0	0
G28975T	N:234M>I	0.0689655	0	0	0	0	0	0	0	0	0	0	0	0	0	0	0	0	0
C29025T	N:251A>V	0	0	0	0.0517241	0	0	0	0	0	0	0	0	0	0	0	0	0	0
C29144T	N:291L	0	0	0	0.0172414	0	0.0188679	0.0454545	0	0	0	0	0	0	0	0	0	0	0
G29751C	-	0	0	0.0909091	0.0431034	0	0	0	0	0	0	0	0	0	0	0	0	0	0
C66A	-	0.0574713	0	0	0	0	0	0	0	0	0	0	0	0	0	0	0	0	0
C1938T	ORF1ab:558S>F	0	0	0	0.0431034	0	0	0	0	0	0	0	0	0	0	0	0	0	0
C2509T	ORF1ab:748P	0	0	0	0.0431034	0	0	0	0	0	0	0	0	0	0	0	0	0	0
A3205T	ORF1ab:980L>F	0	0	0	0	0	0	0.0757576	0	0	0	0	0	0	0	0	0	0	0
G5539A	ORF1ab:1758Q	0	0	0	0.0431034	0	0	0	0	0	0	0	0	0	0	0	0	0	0
C5646T	ORF1ab:1794T>I	0	0	0	0	0	0	0.0757576	0	0	0	0	0	0	0	0	0	0	0
G5972T	ORF1ab:1903D>Y	0	0	0	0	0	0	0.0757576	0	0	0	0	0	0	0	0	0	0	0
C7420T	ORF1ab:2385I	0	0	0	0.00862069	0	0	0.0454545	0	0	0	0	0	0.0208333	0	0	0	0	0
C10138T	ORF1ab:3291N	0	0	0	0	0	0	0.0757576	0	0	0	0	0	0	0	0	0	0	0
C10376T	ORF1ab:3371P>S	0	0	0	0.0344828	0	0.0188679	0	0	0	0	0	0	0	0	0	0	0	0
G11161A	ORF1ab:3632K	0	0	0	0	0	0	0.0757576	0	0	0	0	0	0	0	0	0	0	0
G11417T	ORF1ab:3718V>F	0.0114943	0	0	0	0	0.0754717	0	0	0	0	0	0	0	0	0	0	0	0
C12153T	ORF1ab:3963A>V	0	0	0	0	0	0	0.0757576	0	0	0	0	0	0	0	0	0	0	0
C13957T	ORF1ab:4565R>C	0	0	0	0	0	0	0.0757576	0	0	0	0	0	0	0	0	0	0	0
T14586A	ORF1ab:4774A	0	0	0	0	0	0	0.0757576	0	0	0	0	0	0	0	0	0	0	0
T16209C	ORF1ab:5315A	0	0	0	0.0431034	0	0	0	0	0	0	0	0	0	0	0	0	0	0
T16251C	ORF1ab:5329C	0	0	0	0.0431034	0	0	0	0	0	0	0	0	0	0	0	0	0	0
C18176T	ORF1ab:5971P>L	0	0	0	0.0431034	0	0	0	0	0	0	0	0	0	0	0	0	0	0
T21274C	ORF1ab:7004L	0	0	0	0.0431034	0	0	0	0	0	0	0	0	0	0	0	0	0	0
C21691T	S:43F	0	0	0	0.0431034	0	0	0	0	0	0	0	0	0	0	0	0	0	0
C21811A	S:83V	0	0	0	0	0	0	0.030303	0	0	0	0	0	0.0625	0	0	0	0	0
C21871A	S:103G	0	0	0	0.0431034	0	0	0	0	0	0	0	0	0	0	0	0	0	0
G22225T	S:221S	0	0	0	0	0	0	0.030303	0	0	0	0	0	0.0625	0	0	0	0	0
C22286T	S:242L>F	0	0	0	0	0	0	0.0757576	0	0	0	0	0	0	0	0	0	0	0
C23327T	S:589P>S	0	0	0	0.0431034	0	0	0	0	0	0	0	0	0	0	0	0	0	0
C24382T	S:940S	0	0	0	0	0	0	0.0757576	0	0	0	0	0	0	0	0	0	0	0
C24863G	S:1101H>D	0	0	0.454545	0	0	0	0	0	0	0	0	0	0	0	0	0	0	0
T26767G	M:82I>S	0	0	0.454545	0	0	0	0	0	0	0	0	0	0	0	0	0	0	0
T27299C	ORF6:33I>T	0	0	0.454545	0	0	0	0	0	0	0	0	0	0	0	0	0	0	0
C28112T	ORF8:73Y	0	0	0	0.0431034	0	0	0	0	0	0	0	0	0	0	0	0	0	0
C29835A	-	0	0	0	0	0	0	0.0757576	0	0	0	0	0	0	0	0	0	0	0
C313T	ORF1ab:16L	0.0344828	0	0	0	0	0	0	0	0	0	0	0	0.0208333	0	0	0	0	0
G410T	ORF1ab:49G>C	0	0	0	0.0344828	0	0	0	0	0	0	0	0	0	0	0	0	0	0
C745T	ORF1ab:160N	0	0	0	0.00862069	0	0	0	0	0	0	0	0	0.0625	0	0	0	0	0
C1684T	ORF1ab:473I	0.0344828	0	0	0	0	0	0	0	0	0	0	0	0.0208333	0	0	0	0	0
C1758T	ORF1ab:498A>V	0.0229885	0	0	0	0	0.0188679	0.0151515	0	0	0	0	0	0	0	0	0	0	0
C1898A	ORF1ab:545R	0	0	0	0	0	0	0.0606061	0	0	0	0	0	0	0	0	0	0	0
A2560G	ORF1ab:765P	0	0	0	0.0172414	0.011236	0	0.0151515	0	0	0	0	0	0	0	0	0	0	0
A3350G	ORF1ab:1029S>G	0	0	0	0	0	0	0.0606061	0	0	0	0	0	0	0	0	0	0	0
A3959G	ORF1ab:1232I>V	0	0	0	0	0	0	0.0606061	0	0	0	0	0	0	0	0	0	0	0
G4444T	ORF1ab:1393V	0.045977	0	0	0	0	0	0	0	0	0	0	0	0	0	0	0	0	0
G5206T	ORF1ab:1647M>I	0.0114943	0	0	0	0	0	0.0454545	0	0	0	0	0	0	0	0	0	0	0
C5777T	ORF1ab:1838H>Y	0	0	0	0	0	0.0188679	0.0454545	0	0	0	0	0	0	0	0	0	0	0
C6312T	ORF1ab:2016T>I	0.045977	0	0	0	0	0	0	0	0	0	0	0	0	0	0	0	0	0
C7165T	ORF1ab:2300T	0	0	0.363636	0	0	0	0	0	0	0	0	0	0	0	0	0	0	0
C8344T	ORF1ab:2693D	0.0114943	0	0	0	0	0	0.0454545	0	0	0	0	0	0	0	0	0	0	0
G9389A	ORF1ab:3042D>N	0.0344828	0	0	0	0	0	0	0.142857	0	0	0	0	0	0	0	0	0	0
C10977T	ORF1ab:3571A>V	0.0114943	0	0	0	0	0	0.030303	0	0	0	0	0	0.0208333	0	0	0	0	0
T11110C	ORF1ab:3615A	0	0	0	0	0	0	0.0454545	0	0	0	0.0588235	0	0	0	0	0	0	0
C11962T	ORF1ab:3899L	0.0114943	0	0	0	0	0.0188679	0	0	0	0	0	0	0.0416667	0	0	0	0	0
C12651T	ORF1ab:4129T>I	0	0	0	0	0	0	0.0606061	0	0	0	0	0	0	0	0	0	0	0
G12769A	ORF1ab:4168A	0	0	0	0	0	0	0.0606061	0	0	0	0	0	0	0	0	0	0	0
C13944T	ORF1ab:4560N	0.0114943	0	0	0	0	0	0	0	0	0	0	0	0.0625	0	0	0	0	0
T14171C	ORF1ab:4636I>T	0.045977	0	0	0	0	0	0	0	0	0	0	0	0	0	0	0	0	0
G14400A	ORF1ab:4712V	0	0	0	0	0	0	0.0454545	0	0	0.5	0	0	0	0	0	0	0	0
C16073T	ORF1ab:5270A>V	0	0	0	0.00862069	0	0	0	0	0	0	0	0	0.0625	0	0	0	0	0
A16653G	ORF1ab:5463K	0	0	0	0	0	0	0.0606061	0	0	0	0	0	0	0	0	0	0	0
G16852T	ORF1ab:5530G>C	0	0	0.363636	0	0	0	0	0	0	0	0	0	0	0	0	0	0	0
T17040C	ORF1ab:5592N	0	0	0	0	0	0	0	0	0	0	0	0	0.0833333	0	0	0	0	0
C19170T	ORF1ab:6302F	0	0	0	0.00862069	0	0	0	0	0	0	0	0	0.0625	0	0	0	0	0
T19731C	ORF1ab:6489G	0	0	0	0	0	0	0.0454545	0	0	0.5	0	0	0	0	0	0	0	0
C19868T	ORF1ab:6535T>I	0	0	0	0	0	0	0.0454545	0	0	0.5	0	0	0	0	0	0	0	0
C20233T	ORF1ab:6657P>S	0	0	0	0	0	0	0.0606061	0	0	0	0	0	0	0	0	0	0	0
T20401G	ORF1ab:6713S>A	0	0	0.363636	0	0	0	0	0	0	0	0	0	0	0	0	0	0	0
A21630G	S:23Q>R	0	0	0	0	0	0.0754717	0	0	0	0	0	0	0	0	0	0	0	0
C23077T	S:505Y	0	0	0	0	0	0	0.0454545	0	0	0.5	0	0	0	0	0	0	0	0
T23521C	S:653A	0	0	0	0	0	0.0754717	0	0	0	0	0	0	0	0	0	0	0	0
C23575T	S:671C	0	0	0	0	0	0	0.0606061	0	0	0	0	0	0	0	0	0	0	0
T25719C	ORF3a:109Y	0	0	0	0	0	0	0.0606061	0	0	0	0	0	0	0	0	0	0	0
C25904T	ORF3a:171S>L	0.0344828	0	0	0	0	0.0188679	0	0	0	0	0	0	0	0	0	0	0	0
G26104T	ORF3a:238D>Y	0	0	0	0.0172414	0.011236	0	0.0151515	0	0	0	0	0	0	0	0	0	0	0
C26885T	M:121N	0.0344828	0	0	0.00862069	0	0	0	0	0	0	0	0	0	0	0	0	0	0
T27328C	ORF6:43S>P	0	0	0	0.0344828	0	0	0	0	0	0	0	0	0	0	0	0	0	0
T27346C	ORF6:49Y>H	0.0344828	0	0	0	0	0.0188679	0	0	0	0	0	0	0	0	0	0	0	0
C27513T	ORF7a:40Y	0	0	0	0	0	0	0.0454545	0	0	0	0	0	0.0208333	0	0	0	0	0
C27612T	ORF7a:73H	0.0114943	0	0	0	0	0.0188679	0.030303	0	0	0	0	0	0	0	0	0	0	0
C28099T	ORF8:69S>L	0	0	0.363636	0	0	0	0	0	0	0	0	0	0	0	0	0	0	0
G28628T	N:119A>S	0.0344828	0	0	0	0	0	0	0	0	0	0	0	0.0208333	0	0	0	0	0
C28770T	N:166T>I	0.0229885	0	0	0	0	0	0.030303	0	0	0	0	0	0	0	0	0	0	0
C28791T	N:173A>V	0	0	0	0	0	0	0.0606061	0	0	0	0	0	0	0	0	0	0	0
G28812A	N:180S>N	0	0	0	0	0	0	0.0606061	0	0	0	0	0	0	0	0	0	0	0
C29545T	-	0	0	0	0	0	0.0754717	0	0	0	0	0	0	0	0	0	0	0	0
C29642T	ORF10:29Q>*	0	0	0	0.00862069	0	0.0377358	0	0	0	0	0	0	0.0208333	0	0	0	0	0
C29738T	-	0	0	0	0.0258621	0	0	0	0	0	0	0	0	0.0208333	0	0	0	0	0
T249C	-	0	0	0	0	0	0	0.030303	0	0	0	0	0	0.0208333	0	0	0	0	0
C853T	ORF1ab:196Y	0.0344828	0	0	0	0	0	0	0	0	0	0	0	0	0	0	0	0	0
C1498T	ORF1ab:411F	0.0344828	0	0	0	0	0	0	0	0	0	0	0	0	0	0	0	0	0
G1727A	ORF1ab:488V>M	0	0	0	0	0	0	0	0	0	0	0	0	0.0625	0	0	0	0	0
A2313G	ORF1ab:683N>S	0.0344828	0	0	0	0	0	0	0	0	0	0	0	0	0	0	0	0	0
G3497A	ORF1ab:1078A>T	0.0229885	0	0	0	0	0	0	0.142857	0	0	0	0	0	0	0	0	0	0
C3738A	ORF1ab:1158P>H	0	0	0	0	0	0	0.0454545	0	0	0	0	0	0	0	0	0	0	0
A3830G	ORF1ab:1189S>G	0.0344828	0	0	0	0	0	0	0	0	0	0	0	0	0	0	0	0	0
C3923T	ORF1ab:1220P>S	0	0	0	0	0	0.0566038	0	0	0	0	0	0	0	0	0	0	0	0
C5175T	ORF1ab:1637T>I	0.0344828	0	0	0	0	0	0	0	0	0	0	0	0	0	0	0	0	0
A5607G	ORF1ab:1781K>R	0.0344828	0	0	0	0	0	0	0	0	0	0	0	0	0	0	0	0	0
A6081G	ORF1ab:1939D>G	0.0344828	0	0	0	0	0	0	0	0	0	0	0	0	0	0	0	0	0
C6730T	ORF1ab:2155N	0	0	0	0	0	0	0	0	0	0	0	0	0.0625	0	0	0	0	0
A7755G	ORF1ab:2497K>R	0.0344828	0	0	0	0	0	0	0	0	0	0	0	0	0	0	0	0	0
C8123T	ORF1ab:2620L>F	0	0	0	0	0	0	0.0454545	0	0	0	0	0	0	0	0	0	0	0
C8139T	ORF1ab:2625S>F	0.0344828	0	0	0	0	0	0	0	0	0	0	0	0	0	0	0	0	0
G8179T	ORF1ab:2638R	0.0114943	0	0	0	0	0	0.0151515	0	0	0	0	0	0.0208333	0	0	0	0	0
T8593C	ORF1ab:2776V	0.0344828	0	0	0	0	0	0	0	0	0	0	0	0	0	0	0	0	0
C8917T	ORF1ab:2884F	0.0229885	0	0	0	0	0	0	0.142857	0	0	0	0	0	0	0	0	0	0
C8964T	ORF1ab:2900S>L	0	0	0.181818	0	0	0	0	0	0	0	0	0	0.0208333	0	0	0	0	0
C9559T	ORF1ab:3098Y	0	0	0.0909091	0	0	0	0.0151515	0	0	0	0	0	0.0208333	0	0	0	0	0
C9565T	ORF1ab:3100F	0.0344828	0	0	0	0	0	0	0	0	0	0	0	0	0	0	0	0	0
C9679A	ORF1ab:3138F>L	0.0344828	0	0	0	0	0	0	0	0	0	0	0	0	0	0	0	0	0
C9693T	ORF1ab:3143A>V	0.0114943	0	0	0	0	0	0.0151515	0	0	0	0	0	0.0208333	0	0	0	0	0
C9811A	ORF1ab:3182T	0	0	0	0	0	0	0	0	0	0	0	0	0.0625	0	0	0	0	0
C10277T	ORF1ab:3338L>F	0	0	0	0.0172414	0	0.0188679	0	0	0	0	0	0	0	0	0	0	0	0
G11266T	ORF1ab:3667L>F	0.0344828	0	0	0	0	0	0	0	0	0	0	0	0	0	0	0	0	0
A11595G	ORF1ab:3777Q>R	0.0114943	0	0	0	0	0.0188679	0	0	0	0	0	0	0	0	0	0	0	0
T12673C	ORF1ab:4136A	0	0	0	0	0	0	0	0	0	0	0	0	0.0625	0	0	0	0	0
G12940T	ORF1ab:4225V	0	0	0	0.0258621	0	0	0	0	0	0	0	0	0	0	0	0	0	0
T13560C	ORF1ab:4432D	0.0344828	0	0	0	0	0	0	0	0	0	0	0	0	0	0	0	0	0
C13720A	ORF1ab:4486P>T	0	0	0	0	0	0	0.0454545	0	0	0	0	0	0	0	0	0	0	0
G14030T	ORF1ab:4589R>L	0	0	0	0	0	0	0.0151515	0	0	0	0	0	0.0416667	0	0	0	0	0
G14245A	ORF1ab:4661D>N	0.0344828	0	0	0	0	0	0	0	0	0	0	0	0	0	0	0	0	0
C14407T	ORF1ab:4715P>S	0.0344828	0	0	0	0	0	0	0	0	0	0	0	0	0	0	0	0	0
G14785T	ORF1ab:4841A>S	0	0	0	0	0	0	0.0454545	0	0	0	0	0	0	0	0	0	0	0
G15243C	ORF1ab:4993M>I	0	0	0	0	0	0	0.030303	0	0	0	0	0	0.0208333	0	0	0	0	0
G15586T	ORF1ab:5108A>S	0	0	0	0	0	0	0	0	0	0	0	0	0.0625	0	0	0	0	0
G15766T	ORF1ab:5168V>L	0	0	0	0	0	0	0.0454545	0	0	0	0	0	0	0	0	0	0	0
G15846A	ORF1ab:5194E	0.0344828	0	0	0	0	0	0	0	0	0	0	0	0	0	0	0	0	0
G15906T	ORF1ab:5214Q>H	0	0	0	0	0	0	0	0	0	0	0	0	0.0625	0	0	0	0	0
C16092T	ORF1ab:5276Y	0	0	0	0	0	0	0	0	0	0	0	0	0.0625	0	0	0	0	0
T16242G	ORF1ab:5326V	0	0	0	0	0	0	0.030303	0	0	0	0	0	0.0208333	0	0	0	0	0
A17066G	ORF1ab:5601Y>C	0.0344828	0	0	0	0	0	0	0	0	0	0	0	0	0	0	0	0	0
C17135T	ORF1ab:5624P>L	0	0	0	0.0258621	0	0	0	0	0	0	0	0	0	0	0	0	0	0
G17756A	ORF1ab:5831R>K	0.0344828	0	0	0	0	0	0	0	0	0	0	0	0	0	0	0	0	0
G17944T	ORF1ab:5894V>L	0.0114943	0	0	0.0172414	0	0	0	0	0	0	0	0	0	0	0	0	0	0
A18270G	ORF1ab:6002E	0.0344828	0	0	0	0	0	0	0	0	0	0	0	0	0	0	0	0	0
G18905A	ORF1ab:6214R>H	0	0	0	0	0	0	0	0	0	0	0	0	0.0625	0	0	0	0	0
G19086T	ORF1ab:6274K>N	0.0229885	0	0	0	0	0	0	0.142857	0	0	0	0	0	0	0	0	0	0
G19735T	ORF1ab:6491D>Y	0	0	0	0	0	0	0.030303	0	0	0	0	0	0.0208333	0	0	0	0	0
C20178T	ORF1ab:6638V	0.0114943	0	0	0	0	0.0188679	0	0	0	0	0	0	0.0208333	0	0	0	0	0
C20483T	ORF1ab:6740S>F	0.0344828	0	0	0	0	0	0	0	0	0	0	0	0	0	0	0	0	0
A20724G	ORF1ab:6820L	0.0344828	0	0	0	0	0	0	0	0	0	0	0	0	0	0	0	0	0
C20759T	ORF1ab:6832A>V	0	0	0	0	0	0.0566038	0	0	0	0	0	0	0	0	0	0	0	0
C21145A	ORF1ab:6961L>I	0.0344828	0	0	0	0	0	0	0	0	0	0	0	0	0	0	0	0	0
TC21574T	S:5L>X	0	0	0	0.00862069	0	0	0	0	0	0	0	0	0.0416667	0	0	0	0	0
C21614T	S:18L>F	0.0344828	0	0	0	0	0	0	0	0	0	0	0	0	0	0	0	0	0
A21717G	S:52Q>R	0.0344828	0	0	0	0	0	0	0	0	0	0	0	0	0	0	0	0	0
G21974C	S:138D>H	0.0344828	0	0	0	0	0	0	0	0	0	0	0	0	0	0	0	0	0
T22016C	S:152W>R	0.0229885	0	0	0	0	0	0	0.142857	0	0	0	0	0	0	0	0	0	0
G22094A	S:178D>N	0	0	0	0	0	0.0377358	0	0	0	0	0	0	0.0208333	0	0	0	0	0
G22104T	S:181G>V	0.0114943	0	0	0	0	0	0.030303	0	0	0	0	0	0	0	0	0	0	0
A22151G	S:197I>V	0	0	0	0	0	0	0	0	0	0	0	0	0.0625	0	0	0	0	0
C22326T	S:255S>F	0	0	0	0.00862069	0	0	0	0	0	0	0	0	0.0416667	0	0	0	0	0
C22388T	S:276L	0	0	0	0	0	0	0.030303	0	0	0	0	0	0.0208333	0	0	0	0	0
C22597A	S:345T	0	0	0	0	0	0	0.0454545	0	0	0	0	0	0	0	0	0	0	0
A22600T	S:346R>S	0	0	0	0	0	0	0.030303	0	0	0	0.0588235	0	0	0	0	0	0	0
C22802A	S:414Q>K	0	0	0	0	0	0	0.0454545	0	0	0	0	0	0	0	0	0	0	0
A22991G	S:477S>G	0	0	0	0	0	0	0	0	0	0	0	0	0.0625	0	0	0	0	0
G23311T	S:583E>D	0.0114943	0	0	0.00862069	0	0	0	0	0	0	0	0	0.0208333	0	0	0	0	0
G23401T	S:613Q>H	0	0	0	0	0	0.0188679	0.0151515	0	0	0	0	0	0.0208333	0	0	0	0	0
C23557T	S:665P	0	0	0	0.00862069	0	0.0377358	0	0	0	0	0	0	0	0	0	0	0	0
C24099G	S:846A>G	0	0	0	0.0258621	0	0	0	0	0	0	0	0	0	0	0	0	0	0
T24224C	S:888F>L	0.0344828	0	0	0	0	0	0	0	0	0	0	0	0	0	0	0	0	0
C24748T	S:1062F	0.0344828	0	0	0	0	0	0	0	0	0	0	0	0	0	0	0	0	0
T25084C	S:1174A	0.0344828	0	0	0	0	0	0	0	0	0	0	0	0	0	0	0	0	0
G25471T	ORF3a:27D>Y	0	0	0	0	0	0	0	0	0	0	0	0	0.0625	0	0	0	0	0
C25521T	ORF3a:43F	0	0	0	0	0	0.0377358	0	0	0	0	0	0	0.0208333	0	0	0	0	0
A25562G	ORF3a:57Q>R	0	0	0	0.0258621	0	0	0	0	0	0	0	0	0	0	0	0	0	0
C25614A	ORF3a:74S	0	0	0	0	0	0	0	0	0	0	0	0	0.0625	0	0	0	0	0
G25617T	ORF3a:75K>N	0	0	0	0.0258621	0	0	0	0	0	0	0	0	0	0	0	0	0	0
G25850A	ORF3a:153C>Y	0	0	0	0	0	0	0	0	0	0	0	0	0.0625	0	0	0	0	0
A25934G	ORF3a:181E>G	0	0	0	0	0	0	0.0454545	0	0	0	0	0	0	0	0	0	0	0
C26058T	ORF3a:222D	0.0114943	0	0	0	0	0	0.030303	0	0	0	0	0	0	0	0	0	0	0
G26173T	ORF3a:261E>*	0	0	0	0.00862069	0	0.0377358	0	0	0	0	0	0	0	0	0	0	0	0
G26428A	E:62V>I	0	0	0	0	0	0	0	0	0	0	0	0	0.0625	0	0	0	0	0
G26428T	E:62V>F	0	0	0	0.0172414	0	0	0	0	0	0	0	0	0.0208333	0	0	0	0	0
G26909T	M:129L	0.0344828	0	0	0	0	0	0	0	0	0	0	0	0	0	0	0	0	0
C27110T	M:196Y	0	0	0	0	0	0	0.0454545	0	0	0	0	0	0	0	0	0	0	0
GTTT27204G	ORF6:2F>-	0.0344828	0	0	0	0	0	0	0	0	0	0	0	0	0	0	0	0	0
C27635T	ORF7a:81S>L	0	0	0	0	0	0	0.0454545	0	0	0	0	0	0	0	0	0	0	0
G27852T	-	0.0344828	0	0	0	0	0	0	0	0	0	0	0	0	0	0	0	0	0
C27881T	-	0	0	0	0	0	0	0	0	0	0	0	0	0.0625	0	0	0	0	0
A27979T	ORF8:29Q>L	0.0344828	0	0	0	0	0	0	0	0	0	0	0	0	0	0	0	0	0
C28093A	ORF8:67S>Y	0	0	0	0.00862069	0	0	0	0	0	0	0	0	0.0416667	0	0	0	0	0
C28256A	ORF8:121I	0.0344828	0	0	0	0	0	0	0	0	0	0	0	0	0	0	0	0	0
TCTG28277T	N:2-3SD>Y	0.0344828	0	0	0	0	0	0	0	0	0	0	0	0	0	0	0	0	0
C28308G	N:12A>G	0.0344828	0	0	0	0	0	0	0	0	0	0	0	0	0	0	0	0	0
G28325A	N:18G>S	0.0344828	0	0	0	0	0	0	0	0	0	0	0	0	0	0	0	0	0
G28378A	N:35A	0.0114943	0	0	0	0	0	0	0	0	0	0	0	0.0416667	0	0	0	0	0
C28603T	N:110F	0.0114943	0	0	0.00862069	0	0	0	0	0	0	0	0	0.0208333	0	0	0	0	0
A28699G	N:142P	0.0344828	0	0	0	0	0	0	0	0	0	0	0	0	0	0	0	0	0
C28887T	N:205T>I	0.0344828	0	0	0	0	0	0	0	0	0	0	0	0	0	0	0	0	0
C28892T	N:207P>S	0	0	0	0	0	0	0	0	0	0	0	0	0.0625	0	0	0	0	0
G28922T	N:217A>S	0.0229885	0	0	0	0	0	0	0	0	0	0	0	0.0208333	0	0	0	0	0
C28932T	N:220A>V	0.0344828	0	0	0	0	0	0	0	0	0	0	0	0	0	0	0	0	0
C29245A	N:324V	0	0	0	0	0	0	0	0	0	0	0	0	0.0625	0	0	0	0	0
G29260T	N:329T	0.0344828	0	0	0	0	0	0	0	0	0	0	0	0	0	0	0	0	0
G29332T	N:353L	0	0	0	0	0	0	0.0454545	0	0	0	0	0	0	0	0	0	0	0
G29706T	-	0.0229885	0	0	0	0	0	0	0.142857	0	0	0	0	0	0	0	0	0	0
G174T	-	0.0229885	0	0	0	0	0	0	0	0	0	0	0	0	0	0	0	0	0
G189A	-	0	0	0	0	0	0	0	0	0	0	0	0	0.0416667	0	0	0	0	0
G204T	-	0.0229885	0	0	0	0	0	0	0	0	0	0	0	0	0	0	0	0	0
C241A	-	0	0	0	0	0	0	0.0151515	0	0	0	0	0	0.0208333	0	0	0	0	0
G256T	-	0.0114943	0	0	0	0	0	0	0	0	0	0	0	0.0208333	0	0	0	0	0
T445C	ORF1ab:60V	0.0229885	0	0	0	0	0	0	0	0	0	0	0	0	0	0	0	0	0
T514C	ORF1ab:83H	0	0	0	0	0	0	0.0151515	0	0	0	0	0	0.0208333	0	0	0	0	0
C556T	ORF1ab:97Y	0	0	0	0	0	0	0	0	0	0	0	0	0.0416667	0	0	0	0	0
C706T	ORF1ab:147D	0	0	0	0	0	0	0.030303	0	0	0	0	0	0	0	0	0	0	0
A828C	ORF1ab:188N>T	0	0	0	0	0	0.0377358	0	0	0	0	0	0	0	0	0	0	0	0
C925A	ORF1ab:220D>E	0	0	0	0	0	0	0.0151515	0	0	0	0	0	0.0208333	0	0	0	0	0
C1059T	ORF1ab:265T>I	0.0229885	0	0	0	0	0	0	0	0	0	0	0	0	0	0	0	0	0
C1060T	ORF1ab:265T	0	0	0	0	0	0.0377358	0	0	0	0	0	0	0	0	0	0	0	0
C1122A	ORF1ab:286P>Q	0	0	0	0	0	0	0.030303	0	0	0	0	0	0	0	0	0	0	0
C1302T	ORF1ab:346T>I	0.0114943	0	0	0	0	0	0	0	0	0	0	0	0.0208333	0	0	0	0	0
T1391C	ORF1ab:376S>P	0	0	0	0.0172414	0	0	0	0	0	0	0	0	0	0	0	0	0	0
C1426T	ORF1ab:387Y	0	0	0	0	0	0	0.0151515	0	0	0	0	0	0.0208333	0	0	0	0	0
G1590T	ORF1ab:442G>V	0	0	0	0	0	0	0	0	0	0	0	0	0.0416667	0	0	0	0	0
C1642T	ORF1ab:459V	0	0	0	0	0	0.0377358	0	0	0	0	0	0	0	0	0	0	0	0
G1729T	ORF1ab:488V	0	0	0	0	0	0	0	0	0	0	0	0	0.0416667	0	0	0	0	0
A1807G	ORF1ab:514G	0.0229885	0	0	0	0	0	0	0	0	0	0	0	0	0	0	0	0	0
G1820A	ORF1ab:519G>S	0.0114943	0	0	0	0	0	0	0	0	0	0	0	0.0208333	0	0	0	0	0
C1929T	ORF1ab:555A>V	0	0	0	0.0172414	0	0	0	0	0	0	0	0	0	0	0	0	0	0
C1959T	ORF1ab:565A>V	0	0	0	0	0	0.0377358	0	0	0	0	0	0	0	0	0	0	0	0
T2107C	ORF1ab:614T	0	0	0	0	0	0.0377358	0	0	0	0	0	0	0	0	0	0	0	0
G2144T	ORF1ab:627V>F	0	0	0	0	0	0.0377358	0	0	0	0	0	0	0	0	0	0	0	0
G2305T	ORF1ab:680K>N	0	0	0	0	0	0.0188679	0	0	0	0	0	0	0	0	0	0	0	0
C2449T	ORF1ab:728G	0	0	0	0.00862069	0	0	0	0	0	0	0	0	0.0208333	0	0	0	0	0
G2518T	ORF1ab:751V	0	0	0	0	0	0	0.0151515	0	0	0	0	0	0.0208333	0	0	0	0	0
C2523T	ORF1ab:753T>I	0	0	0	0	0	0	0	0	0	0	0	0.0212766	0.0208333	0	0	0	0	0
G2549A	ORF1ab:762D>N	0	0	0	0	0	0.0188679	0	0	0	0	0	0	0	0	0	0	0	0
C2594T	ORF1ab:777P>S	0	0	0	0	0	0	0.0151515	0	0	0	0	0	0.0208333	0	0	0	0	0
G2659A	ORF1ab:798K	0.0229885	0	0	0	0	0	0	0	0	0	0	0	0	0	0	0	0	0
C2973T	ORF1ab:903A>V	0	0	0	0	0	0.0377358	0	0	0	0	0	0	0	0	0	0	0	0
G3231T	ORF1ab:989G>V	0	0	0	0	0	0.0377358	0	0	0	0	0	0	0	0	0	0	0	0
C3738T	ORF1ab:1158P>L	0	0	0	0	0	0.0377358	0	0	0	0	0	0	0	0	0	0	0	0
A3848C	ORF1ab:1195S>R	0	0	0	0	0	0	0.0151515	0	0	0	0	0	0.0208333	0	0	0	0	0
G3892T	ORF1ab:1209E>D	0.0229885	0	0	0	0	0	0	0	0	0	0	0	0	0	0	0	0	0
A3908G	ORF1ab:1215I>V	0.0114943	0	0	0	0	0	0	0	0	0	0	0	0.0208333	0	0	0	0	0
A4291T	ORF1ab:1342A	0.0229885	0	0	0	0	0	0	0	0	0	0	0	0	0	0	0	0	0
G4300T	ORF1ab:1345V	0	0	0	0	0	0.0377358	0	0	0	0	0	0	0	0	0	0	0	0
G4504T	ORF1ab:1413E>D	0	0	0	0	0	0.0377358	0	0	0	0	0	0	0	0	0	0	0	0
T4732C	ORF1ab:1489Y	0	0	0	0	0	0.0377358	0	0	0	0	0	0	0	0	0	0	0	0
C4900T	ORF1ab:1545H	0.0114943	0	0	0	0	0	0	0	0	0	0.0588235	0	0	0	0	0	0	0
G4960T	ORF1ab:1565V	0	0	0	0	0	0	0	0	0	0.5	0	0	0.0208333	0	0	0	0	0
C5221T	ORF1ab:1652H	0	0	0	0	0	0	0.030303	0	0	0	0	0	0	0	0	0	0	0
G5230T	ORF1ab:1655K>N	0.0229885	0	0	0	0	0	0	0	0	0	0	0	0	0	0	0	0	0
T5263C	ORF1ab:1666S	0.0229885	0	0	0	0	0	0	0	0	0	0	0	0	0	0	0	0	0
A5584T	ORF1ab:1773T	0	0	0	0.0172414	0	0	0	0	0	0	0	0	0	0	0	0	0	0
C5907T	ORF1ab:1881T>I	0	0	0.0909091	0.00862069	0	0	0	0	0	0	0	0	0	0	0	0	0	0
G5950A	ORF1ab:1895K	0	0	0	0	0	0.0377358	0	0	0	0	0	0	0	0	0	0	0	0
C6213T	ORF1ab:1983A>V	0	0	0	0.0172414	0	0	0	0	0	0	0	0	0	0	0	0	0	0
C6285T	ORF1ab:2007T>I	0.0229885	0	0	0	0	0	0	0	0	0	0	0	0	0	0	0	0	0
C6286T	ORF1ab:2007T	0.0229885	0	0	0	0	0	0	0	0	0	0	0	0	0	0	0	0	0
C6310A	ORF1ab:2015S>R	0.0114943	0	0	0	0	0.0188679	0	0	0	0	0	0	0	0	0	0	0	0
C6449A	ORF1ab:2062L>I	0	0	0	0.0172414	0	0	0	0	0	0	0	0	0	0	0	0	0	0
A6684G	ORF1ab:2140N>S	0	0	0	0	0	0	0.030303	0	0	0	0	0	0	0	0	0	0	0
C7173A	ORF1ab:2303S>Y	0	0	0	0	0	0	0.0151515	0	0	0	0	0	0.0208333	0	0	0	0	0
C7390T	ORF1ab:2375A	0.0114943	0	0	0	0	0	0.0151515	0	0	0	0	0	0	0	0	0	0	0
C7712A	ORF1ab:2483P>T	0	0	0	0	0	0	0.0151515	0	0	0	0	0	0.0208333	0	0	0	0	0
C7834T	ORF1ab:2523N	0	0	0	0	0	0	0.0151515	0	0	0	0	0	0.0208333	0	0	0	0	0
C8251T	ORF1ab:2662D	0	0	0	0	0	0	0	0	0	0	0	0	0.0416667	0	0	0	0	0
C8299T	ORF1ab:2678N	0	0	0	0	0	0.0188679	0	0	0	0	0	0	0.0208333	0	0	0	0	0
C8668T	ORF1ab:2801D	0	0	0	0	0	0.0377358	0	0	0	0	0	0	0	0	0	0	0	0
C9214T	ORF1ab:2983Y	0	0	0	0	0	0	0	0	0	0	0.0588235	0	0.0208333	0	0	0	0	0
C9521A	ORF1ab:3086L>I	0	0	0	0	0	0	0.030303	0	0	0	0	0	0	0	0	0	0	0
A9685G	ORF1ab:3140I>M	0	0	0	0	0	0	0	0	0	0	0	0	0.0416667	0	0	0	0	0
C9808T	ORF1ab:3181C	0	0	0	0	0	0	0.030303	0	0	0	0	0	0	0	0	0	0	0
C10336T	ORF1ab:3357A	0	0	0	0	0	0.0377358	0	0	0	0	0	0	0	0	0	0	0	0
C10507T	ORF1ab:3414N	0.0114943	0	0	0	0	0	0.0151515	0	0	0	0	0	0	0	0	0	0	0
G10642A	ORF1ab:3459T	0	0	0	0	0	0	0.030303	0	0	0	0	0	0	0	0	0	0	0
C10725A	ORF1ab:3487T>N	0	0	0	0	0	0	0	0	0	0	0	0	0.0416667	0	0	0	0	0
C10908T	ORF1ab:3548A>V	0	0	0	0	0	0	0.030303	0	0	0	0	0	0	0	0	0	0	0
G11113A	ORF1ab:3616M>I	0	0	0	0	0	0.0377358	0	0	0	0	0	0	0	0	0	0	0	0
A11117G	ORF1ab:3618I>V	0.0114943	0	0	0	0	0	0.0151515	0	0	0	0	0	0	0	0	0	0	0
A11430G	ORF1ab:3722Y>C	0	0	0	0	0	0.0377358	0	0	0	0	0	0	0	0	0	0	0	0
A11456G	ORF1ab:3731I>V	0	0	0	0	0	0	0.030303	0	0	0	0	0	0	0	0	0	0	0
A11537AT	#N/A	0	0	0	0	0	0.0377358	0	0	0	0	0	0	0	0	0	0	0	0
C11812T	ORF1ab:3849G	0	0	0.181818	0	0	0	0	0	0	0	0	0	0	0	0	0	0	0
C11824A	ORF1ab:3853I	0	0	0	0	0	0	0	0	0	0	0	0	0.0416667	0	0	0	0	0
C12025T	ORF1ab:3920S	0	0	0	0	0	0	0.0151515	0	0	0	0	0	0.0208333	0	0	0	0	0
C13011T	ORF1ab:4249T>I	0	0	0	0	0	0	0.0151515	0	0	0	0	0	0.0208333	0	0	0	0	0
C13335T	ORF1ab:4357A>V	0	0	0	0	0	0	0	0	0	0	0	0	0.0416667	0	0	0	0	0
T13339C	ORF1ab:4358N	0	0	0	0	0	0.0188679	0	0	0	0	0	0	0	0	0	0	0	0
C14262T	ORF1ab:4666D	0	0	0	0.0172414	0	0	0	0	0	0	0	0	0	0	0	0	0	0
C14529T	ORF1ab:4755S	0	0	0	0	0	0	0	0	0	0	0	0	0.0416667	0	0	0	0	0
G15327T	ORF1ab:5021M>I	0	0	0	0	0	0	0	0	0	0	0	0	0.0416667	0	0	0	0	0
C15569T	ORF1ab:5102T>I	0	0	0	0	0	0	0.0151515	0	0	0	0	0	0.0208333	0	0	0	0	0
G15652T	ORF1ab:5130D>Y	0	0	0	0	0	0.0188679	0	0	0	0	0	0	0	0	0	0	0	0
G15664T	ORF1ab:5134V>L	0	0	0	0	0	0	0.030303	0	0	0	0	0	0	0	0	0	0	0
A15841G	ORF1ab:5193T>A	0	0	0	0	0	0	0.030303	0	0	0	0	0	0	0	0	0	0	0
C15848T	ORF1ab:5195T>I	0	0	0	0	0	0.0188679	0	0	0	0	0	0	0.0208333	0	0	0	0	0
C16111T	ORF1ab:5283L	0	0	0	0	0	0	0.030303	0	0	0	0	0	0	0	0	0	0	0
T16138C	ORF1ab:5292L	0.0229885	0	0	0	0	0	0	0	0	0	0	0	0	0	0	0	0	0
T16494C	ORF1ab:5410N	0	0	0	0	0	0	0	0	0	0	0	0	0.0416667	0	0	0	0	0
T16860C	ORF1ab:5532A	0	0	0	0	0.0224719	0	0	0	0	0	0	0	0	0	0	0	0	0
G17122T	ORF1ab:5620A>S	0	0	0	0	0	0.0377358	0	0	0	0	0	0	0	0	0	0	0	0
G17193T	ORF1ab:5643E>D	0	0	0	0.0172414	0	0	0	0	0	0	0	0	0	0	0	0	0	0
G17259T	ORF1ab:5665E>D	0.0114943	0	0	0	0	0.0188679	0	0	0	0	0	0	0	0	0	0	0	0
C17439T	ORF1ab:5725D	0	0	0	0	0	0	0	0	0	0	0	0	0.0416667	0	0	0	0	0
A17713C	ORF1ab:5817I>L	0	0	0	0	0	0	0	0	0	0	0	0	0.0416667	0	0	0	0	0
G17721T	ORF1ab:5819V	0	0	0	0	0	0.0188679	0	0	0	0	0	0	0	0	0	0	0	0
G18055A	ORF1ab:5931G>R	0	0	0	0	0	0	0.030303	0	0	0	0	0	0	0	0	0	0	0
A18100G	ORF1ab:5946T>A	0	0	0.181818	0	0	0	0	0	0	0	0	0	0	0	0	0	0	0
C18171T	ORF1ab:5969G	0.0229885	0	0	0	0	0	0	0	0	0	0	0	0	0	0	0	0	0
C18647A	ORF1ab:6128P>H	0	0	0	0	0	0.0188679	0	0	0	0	0	0	0.0208333	0	0	0	0	0
C18687T	ORF1ab:6141C	0	0	0	0	0	0	0	0	0	0	0	0	0.0416667	0	0	0	0	0
G18756T	ORF1ab:6164P	0	0	0	0	0	0.0377358	0	0	0	0	0	0	0	0	0	0	0	0
T18920C	ORF1ab:6219I>T	0	0	0	0	0	0	0.030303	0	0	0	0	0	0	0	0	0	0	0
G19101T	ORF1ab:6279Q>H	0	0	0	0	0	0.0377358	0	0	0	0	0	0	0	0	0	0	0	0
C19185T	ORF1ab:6307C	0.0114943	0	0	0	0	0	0	0	0	0	0	0	0.0208333	0	0	0	0	0
G20006T	ORF1ab:6581G>V	0	0	0	0.0172414	0	0	0	0	0	0	0	0	0	0	0	0	0	0
G20102T	ORF1ab:6613S>I	0.0114943	0	0	0	0	0	0	0.142857	0	0	0	0	0	0	0	0	0	0
C20133T	ORF1ab:6623A	0	0	0	0	0	0.0188679	0	0	0	0	0	0	0.0208333	0	0	0	0	0
T20376A	ORF1ab:6704I	0	0	0	0	0	0	0	0	0	0	0	0	0.0416667	0	0	0	0	0
T20421C	ORF1ab:6719D	0	0	0	0	0	0	0.030303	0	0	0	0	0	0	0	0	0	0	0
G20937T	ORF1ab:6891T	0	0	0	0	0	0	0	0	0	0	0	0	0.0416667	0	0	0	0	0
C21057T	ORF1ab:6931D	0	0	0	0	0	0	0	0	0	0	0	0	0.0416667	0	0	0	0	0
C21110T	ORF1ab:6949T>I	0	0	0	0.0172414	0	0	0	0	0	0	0	0	0	0	0	0	0	0
A21127G	ORF1ab:6955I>V	0	0	0	0	0	0.0377358	0	0	0	0	0	0	0	0	0	0	0	0
A21194G	ORF1ab:6977D>G	0	0	0	0	0	0	0.030303	0	0	0	0	0	0	0	0	0	0	0
C21590T	S:10L	0	0	0	0.0172414	0	0	0	0	0	0	0	0	0	0	0	0	0	0
C21590A	S:10L>I	0	0	0	0	0	0	0.030303	0	0	0	0	0	0	0	0	0	0	0
A21801C	S:80D>A	0.0229885	0	0	0	0	0	0	0	0	0	0	0	0	0	0	0	0	0
G21809A	S:83V>I	0	0	0	0	0	0	0.030303	0	0	0	0	0	0	0	0	0	0	0
G21898A	S:112S	0	0	0	0	0	0	0	0	0	0	0	0	0.0416667	0	0	0	0	0
TATTACC21992T	S:144-146YYH>Y	0.0229885	0	0	0	0	0	0	0	0	0	0	0	0	0	0	0	0	0
G22103C	S:181G>R	0.0114943	0	0	0	0	0	0.0151515	0	0	0	0	0	0	0	0	0	0	0
G22205C	S:215D>H	0	0	0	0	0	0	0.030303	0	0	0	0	0	0	0	0	0	0	0
A22206G	S:215D>G	0.0229885	0	0	0	0	0	0	0	0	0	0	0	0	0	0	0	0	0
C22224T	S:221S>L	0	0	0	0	0	0	0.030303	0	0	0	0	0	0	0	0	0	0	0
G22225A	S:221S	0	0	0	0	0	0	0	0	0	0	0	0	0.0416667	0	0	0	0	0
ACTTTACTTG22280A	S:240-243TLLA>T	0.0229885	0	0	0	0	0	0	0	0	0	0	0	0	0	0	0	0	0
A22375G	S:271Q	0.0114943	0	0	0	0	0.0188679	0	0	0	0	0	0	0	0	0	0	0	0
G22899T	S:446G>V	0	0	0	0	0	0	0	0	0	0	0	0	0.0416667	0	0	0	0	0
C22916A	S:452L>M	0	0	0	0	0	0.0377358	0	0	0	0	0	0	0	0	0	0	0	0
C23029T	S:489Y	0	0	0	0	0	0.0188679	0	0	0	0	0	0	0.0208333	0	0	0	0	0
T23284C	S:574D	0	0	0	0	0	0	0.030303	0	0	0	0	0	0	0	0	0	0	0
C23585A	S:675Q>K	0	0	0	0	0	0	0	0	0	0	0	0	0.0416667	0	0	0	0	0
G23593C	S:677Q>H	0.0114943	0	0	0	0	0.0188679	0	0	0	0	0	0	0	0	0	0	0	0
C23635T	S:691S	0.0114943	0	0	0	0	0	0	0.142857	0	0	0	0	0	0	0	0	0	0
G23699T	S:713A>S	0	0	0	0	0	0	0	0	0	0	0	0	0.0416667	0	0	0	0	0
C23731T	S:723T	0	0	0	0	0	0.0377358	0	0	0	0	0	0	0	0	0	0	0	0
C23929T	S:789Y	0.0229885	0	0	0	0	0	0	0	0	0	0	0	0	0	0	0	0	0
C23997T	S:812P>L	0	0	0	0	0	0	0	0	0	0	0	0	0.0416667	0	0	0	0	0
G24197T	S:879A>S	0	0	0	0	0	0	0.030303	0	0	0	0	0	0	0	0	0	0	0
A24775G	S:1071Q	0	0	0	0	0	0	0	0	0	0	0	0	0.0416667	0	0	0	0	0
G24872T	S:1104V>L	0	0	0	0.00862069	0	0	0	0	0	0	0	0	0.0208333	0	0	0	0	0
C24961A	S:1133V	0	0	0	0	0	0	0	0	0	0	0	0	0.0416667	0	0	0	0	0
T24984C	S:1141L>S	0	0	0	0.0172414	0	0	0	0	0	0	0	0	0	0	0	0	0	0
C25000A	S:1146D>E	0	0	0	0	0	0.0188679	0	0	0	0	0	0	0	0	0	0	0	0
C25162A	S:1200L	0	0	0	0	0	0	0.030303	0	0	0	0	0	0	0	0	0	0	0
G25302T	S:1247C>F	0	0	0	0	0	0	0.030303	0	0	0	0	0	0	0	0	0	0	0
G25340T	S:1260D>Y	0	0	0	0	0	0	0	0	0	0	0.117647	0	0	0	0	0	0	0
G25352C	S:1264V>L	0	0	0.0909091	0	0	0	0	0	0	0	0	0	0.0208333	0	0	0	0	0
A25439C	ORF3a:16K>T	0	0	0	0.00862069	0	0	0	0	0	0	0	0	0.0208333	0	0	0	0	0
G25552T	ORF3a:54A>S	0	0	0	0	0	0	0.030303	0	0	0	0	0	0	0	0	0	0	0
G25593T	ORF3a:67K>N	0.0114943	0	0	0	0	0	0	0	0	0	0	0	0.0208333	0	0	0	0	0
C25667T	ORF3a:92S>L	0.0229885	0	0	0	0	0	0	0	0	0	0	0	0	0	0	0	0	0
G25687T	ORF3a:99A>S	0	0	0	0	0	0.0377358	0	0	0	0	0	0	0	0	0	0	0	0
C25710T	ORF3a:106L	0	0	0	0	0	0.0377358	0	0	0	0	0	0	0	0	0	0	0	0
G25720T	ORF3a:110A>S	0	0	0	0	0	0	0.0151515	0	0	0	0	0	0.0208333	0	0	0	0	0
G25906A	ORF3a:172G>S	0	0	0	0	0	0.0377358	0	0	0	0	0	0	0	0	0	0	0	0
G25907T	ORF3a:172G>V	0	0	0	0	0	0	0	0	0	0	0	0	0.0416667	0	0	0	0	0
A26021G	ORF3a:210D>G	0	0	0	0	0	0	0	0	0	0	0	0	0.0416667	0	0	0	0	0
T26038A	ORF3a:216S>T	0	0	0	0	0	0.0377358	0	0	0	0	0	0	0	0	0	0	0	0
C26124T	ORF3a:244V	0	0	0	0	0	0	0.030303	0	0	0	0	0	0	0	0	0	0	0
C26201T	ORF3a:270T>I	0	0	0	0	0	0	0	0	0	0	0	0	0.0416667	0	0	0	0	0
C26801G	M:93L	0.0229885	0	0	0	0	0	0	0	0	0	0	0	0	0	0	0	0	0
A26927G	M:135E	0.0229885	0	0	0	0	0	0	0	0	0	0	0	0	0	0	0	0	0
G26951T	M:143V	0.0229885	0	0	0	0	0	0	0	0	0	0	0	0	0	0	0	0	0
T27080C	M:186R	0	0	0	0	0	0.0377358	0	0	0	0	0	0	0	0	0	0	0	0
C27155T	M:211S	0	0	0	0	0	0	0.030303	0	0	0	0	0	0	0	0	0	0	0
C27208A	ORF6:3H>N	0	0	0	0.0172414	0	0	0	0	0	0	0	0	0	0	0	0	0	0
C27213T	ORF6:4L	0	0	0	0	0	0	0	0	0	0	0	0	0.0208333	0	0	0	0	0
G27214A	ORF6:5V>I	0	0	0	0	0	0	0	0	0	0	0	0.0425532	0	0	0	0	0	0
CTTTTAAAGTTTCCATTTGGAATCTTGA27263C	ORF6:21-30TFKVSIWNLD>T	0	0	0	0	0	0	0.0151515	0	0	0	0	0	0.0208333	0	0	0	0	0
G27281A	ORF6:27W>*	0	0	0	0	0	0	0.0151515	0	0	0	0	0	0.0208333	0	0	0	0	0
C27389G	-	0	0	0	0	0	0	0.0151515	0	0	0	0	0	0.0208333	0	0	0	0	0
G27459T	ORF7a:22E>D	0	0	0.181818	0	0	0	0	0	0	0	0	0	0	0	0	0	0	0
C27575T	ORF7a:61T>I	0	0	0	0	0	0	0.030303	0	0	0	0	0	0	0	0	0	0	0
GACGGCGTAAAACACGTCTATCAGTTA27598G	ORF7a:69-77DGVKHVYQL>X	0	0	0	0	0	0	0	0	0	0	0	0	0.0416667	0	0	0	0	0
G27621T	ORF7a:76Q>H	0.0114943	0	0	0	0	0.0188679	0	0	0	0	0	0	0	0	0	0	0	0
C27661T	ORF7a:90Q>*	0	0	0	0	0	0	0.030303	0	0	0	0	0	0	0	0	0	0	0
G27666T	ORF7a:91E>D	0	0	0	0	0	0	0.030303	0	0	0	0	0	0	0	0	0	0	0
GAAAGACAGA27746G	ORF7a:118-121RKTE>R	0	0	0	0	0	0	0	0	0	0	0	0	0.0416667	0	0	0	0	0
C27828T	-	0.0114943	0	0	0	0	0.0188679	0	0	0	0	0	0	0	0	0	0	0	0
G27896T	ORF8:1M>I	0	0	0	0	0	0	0	0	0	0	0	0	0.0416667	0	0	0	0	0
T27902C	ORF8:3F	0.0114943	0	0	0	0	0	0	0	0	0	0	0.0212766	0	0	0	0	0	0
C28045T	ORF8:51A>V	0	0	0	0	0	0	0	0	0	0	0	0.0212766	0.0208333	0	0	0	0	0
GGTTCTA28089G	ORF8:66-68GSK>E	0	0	0	0.00862069	0	0	0	0	0	0	0	0	0.0208333	0	0	0	0	0
C28170T	ORF8:93P>S	0	0	0	0	0	0	0.030303	0	0	0	0	0	0	0	0	0	0	0
G28183T	ORF8:97S>I	0	0	0	0	0	0.0377358	0	0	0	0	0	0	0	0	0	0	0	0
G28198T	ORF8:102C>F	0	0	0	0.0172414	0	0	0	0	0	0	0	0	0	0	0	0	0	0
T28277C	N:2S>P	0	0	0	0	0	0.0377358	0	0	0	0	0	0	0	0	0	0	0	0
G28280T	N:3D>Y	0	0	0.181818	0	0	0	0	0	0	0	0	0	0	0	0	0	0	0
G28300T	N:9Q>H	0	0	0	0.0172414	0	0	0	0	0	0	0	0	0	0	0	0	0	0
T28360A	N:29N>K	0	0	0	0.0172414	0	0	0	0	0	0	0	0	0	0	0	0	0	0
G28378C	N:35A	0.0114943	0	0	0.00862069	0	0	0	0	0	0	0	0	0	0	0	0	0	0
C28432T	N:53F	0	0	0	0.0172414	0	0	0	0	0	0	0	0	0	0	0	0	0	0
G28456T	N:61K>N	0	0	0	0	0	0	0.030303	0	0	0	0	0	0	0	0	0	0	0
G28509T	N:79S>I	0	0	0	0	0	0.0188679	0	0	0	0	0	0	0	0	0	0	0	0
T28693C	N:140N	0.0229885	0	0	0	0	0	0	0	0	0	0	0	0	0	0	0	0	0
G28703T	N:144D>Y	0.0114943	0	0	0.00862069	0	0	0	0	0	0	0	0	0	0	0	0	0	0
C28708T	N:145H	0	0	0	0	0	0	0.030303	0	0	0	0	0	0	0	0	0	0	0
A28792G	N:173A	0	0	0	0	0	0	0	0	0	0	0	0	0.0416667	0	0	0	0	0
G28878T	N:202S>I	0	0	0	0	0	0	0	0	0	0	0	0	0.0416667	0	0	0	0	0
G28895T	N:208A>S	0	0	0	0	0	0	0	0	0	0	0	0	0.0416667	0	0	0	0	0
G29050A	N:259R	0	0	0	0	0	0	0.030303	0	0	0	0	0	0	0	0	0	0	0
C29077T	N:268Y	0	0	0	0.00862069	0	0	0	0	0	0	0	0	0.0208333	0	0	0	0	0
G29134T	N:287G	0	0	0	0	0	0.0188679	0	0	0	0	0	0	0	0	0	0	0	0
G29204T	N:311A>S	0	0	0	0.0172414	0	0	0	0	0	0	0	0	0	0	0	0	0	0
G29229A	N:319R>H	0	0	0	0	0	0	0.0151515	0	0	0	0	0	0.0208333	0	0	0	0	0
G29254T	N:327S	0	0	0	0	0	0	0	0	0	0	0	0	0.0416667	0	0	0	0	0
T29335C	N:354N	0	0	0	0	0	0.0377358	0	0	0	0	0	0	0	0	0	0	0	0
C29353A	N:360Y>*	0	0	0	0	0	0	0.0151515	0	0	0	0	0	0.0208333	0	0	0	0	0
C29353T	N:360Y	0	0	0	0	0	0	0.0151515	0	0	0	0	0	0.0208333	0	0	0	0	0
C29358T	N:362T>I	0	0	0	0.0172414	0	0	0	0	0	0	0	0	0	0	0	0	0	0
T29479C	N:402D	0	0	0	0	0	0	0.030303	0	0	0	0	0	0	0	0	0	0	0
C29509T	N:412S	0	0	0	0	0	0	0.030303	0	0	0	0	0	0	0	0	0	0	0
C29541T	-	0.0229885	0	0	0	0	0	0	0	0	0	0	0	0	0	0	0	0	0
A29552G	-	0.0229885	0	0	0	0	0	0	0	0	0	0	0	0	0	0	0	0	0
C29614T	ORF10:19C	0	0	0	0	0	0.0188679	0	0	0	0	0	0	0.0208333	0	0	0	0	0
T29623A	ORF10:22N>K	0	0	0	0	0	0	0.0151515	0	0	0	0	0	0.0208333	0	0	0	0	0
C29666A	ORF10:37L>I	0	0	0	0.0172414	0	0	0	0	0	0	0	0	0	0	0	0	0	0
G29674T	ORF10:39*>Y	0.0229885	0	0	0	0	0	0	0	0	0	0	0	0	0	0	0	0	0
C29762G	-	0	0	0	0	0	0	0.0151515	0	0	0	0	0	0.0208333	0	0	0	0	0
G61T	-	0.0114943	0	0	0	0	0	0	0	0	0	0	0	0	0	0	0	0	0
T63C	-	0.0114943	0	0	0	0	0	0	0	0	0	0	0	0	0	0	0	0	0
T133C	-	0	0	0	0	0	0.0188679	0	0	0	0	0	0	0	0	0	0	0	0
C162T	-	0.0114943	0	0	0	0	0	0	0	0	0	0	0	0	0	0	0	0	0
C180A	-	0	0	0	0	0	0	0	0	0	0	0	0	0.0208333	0	0	0	0	0
C186T	-	0	0	0	0	0	0	0	0	0	0	0	0	0.0208333	0	0	0	0	0
G192T	-	0	0	0	0.00862069	0	0	0	0	0	0	0	0	0	0	0	0	0	0
T221C	-	0	0	0	0	0	0.0188679	0	0	0	0	0	0	0	0	0	0	0	0
C274T	ORF1ab:3S	0.0114943	0	0	0	0	0	0	0	0	0	0	0	0	0	0	0	0	0
C346T	ORF1ab:27L	0	0	0	0	0	0.0188679	0	0	0	0	0	0	0	0	0	0	0	0
G370T	ORF1ab:35V	0.0114943	0	0	0	0	0	0	0	0	0	0	0	0	0	0	0	0	0
C390T	ORF1ab:42A>V	0	0	0	0	0	0	0.0151515	0	0	0	0	0	0	0	0	0	0	0
T400C	ORF1ab:45H	0.0114943	0	0	0	0	0	0	0	0	0	0	0	0	0	0	0	0	0
C466T	ORF1ab:67P	0	0	0	0	0	0	0.0151515	0	0	0	0	0	0	0	0	0	0	0
G487A	ORF1ab:74S	0	0	0	0	0	0	0	0	0	0	0	0	0.0208333	0	0	0	0	0
C498T	ORF1ab:78T>I	0.0114943	0	0	0	0	0	0	0	0	0	0	0	0	0	0	0	0	0
C506A	ORF1ab:81H>N	0	0	0	0.00862069	0	0	0	0	0	0	0	0	0	0	0	0	0	0
C629A	ORF1ab:122L>I	0	0	0	0	0	0	0	0	0	0	0	0	0.0208333	0	0	0	0	0
C643T	ORF1ab:126N	0	0	0	0	0	0	0.0151515	0	0	0	0	0	0	0	0	0	0	0
AAAGTCATTT685A	ORF1ab:141-143KSF>-	0	0	0	0	0	0	0	0	0	0	0	0	0.0208333	0	0	0	0	0
A708G	ORF1ab:148E>G	0	0	0	0	0	0	0	0	0	0	0	0	0.0208333	0	0	0	0	0
C710A	ORF1ab:149L>I	0	0	0	0.00862069	0	0	0	0	0	0	0	0	0	0	0	0	0	0
A761G	ORF1ab:166S>G	0	0	0	0.00862069	0	0	0	0	0	0	0	0	0	0	0	0	0	0
C811T	ORF1ab:182Y	0	0	0	0	0	0	0.0151515	0	0	0	0	0	0	0	0	0	0	0
C884T	ORF1ab:207R>C	0	0	0	0	0	0	0	0	0	0	0	0	0.0208333	0	0	0	0	0
G1043T	ORF1ab:260A>S	0	0	0	0	0	0	0	0	0	0	0	0	0.0208333	0	0	0	0	0
G1074T	ORF1ab:270C>F	0	0	0.0909091	0	0	0	0	0	0	0	0	0	0	0	0	0	0	0
T1100A	ORF1ab:279S>T	0	0	0	0.00862069	0	0	0	0	0	0	0	0	0	0	0	0	0	0
G1167T	ORF1ab:301R>L	0	0	0	0	0	0	0	0	0	0	0	0	0.0208333	0	0	0	0	0
C1170T	ORF1ab:302S>F	0	0	0	0	0	0.0188679	0	0	0	0	0	0	0	0	0	0	0	0
A1180G	ORF1ab:305P	0	0	0	0.00862069	0	0	0	0	0	0	0	0	0	0	0	0	0	0
T1227C	ORF1ab:321M>T	0.0114943	0	0	0	0	0	0	0	0	0	0	0	0	0	0	0	0	0
G1245A	ORF1ab:327G>D	0.0114943	0	0	0	0	0	0	0	0	0	0	0	0	0	0	0	0	0
A1250G	ORF1ab:329T>A	0.0114943	0	0	0	0	0	0	0	0	0	0	0	0	0	0	0	0	0
C1281T	ORF1ab:339A>V	0.0114943	0	0	0	0	0	0	0	0	0	0	0	0	0	0	0	0	0
C1300T	ORF1ab:345G	0.0114943	0	0	0	0	0	0	0	0	0	0	0	0	0	0	0	0	0
A1305T	ORF1ab:347E>V	0	0	0	0.00862069	0	0	0	0	0	0	0	0	0	0	0	0	0	0
G1306C	ORF1ab:347E>D	0.0114943	0	0	0	0	0	0	0	0	0	0	0	0	0	0	0	0	0
T1324C	ORF1ab:353G	0.0114943	0	0	0	0	0	0	0	0	0	0	0	0	0	0	0	0	0
C1420T	ORF1ab:385A	0	0	0	0	0	0	0	0	0	0	0	0	0.0208333	0	0	0	0	0
C1457T	ORF1ab:398R>C	0.0114943	0	0	0	0	0	0	0	0	0	0	0	0	0	0	0	0	0
G1463A	ORF1ab:400G>S	0	0	0.0909091	0	0	0	0	0	0	0	0	0	0	0	0	0	0	0
T1476C	ORF1ab:404I>T	0.0114943	0	0	0	0	0	0	0	0	0	0	0	0	0	0	0	0	0
C1489T	ORF1ab:408G	0	0	0	0	0	0.0188679	0	0	0	0	0	0	0	0	0	0	0	0
C1519T	ORF1ab:418N	0	0	0	0	0	0	0	0	0	0	0	0	0.0208333	0	0	0	0	0
A1521G	ORF1ab:419K>R	0.0114943	0	0	0	0	0	0	0	0	0	0	0	0	0	0	0	0	0
A1547G	ORF1ab:428S>G	0.0114943	0	0	0	0	0	0	0	0	0	0	0	0	0	0	0	0	0
G1580T	ORF1ab:439V>F	0	0	0	0	0	0.0188679	0	0	0	0	0	0	0	0	0	0	0	0
A1585G	ORF1ab:440G	0.0114943	0	0	0	0	0	0	0	0	0	0	0	0	0	0	0	0	0
A1635T	ORF1ab:457E>V	0	0	0	0	0	0	0.0151515	0	0	0	0	0	0	0	0	0	0	0
C1663T	ORF1ab:466D	0	0	0	0	0	0	0.0151515	0	0	0	0	0	0	0	0	0	0	0
A1699G	ORF1ab:478A	0	0	0	0	0	0.0188679	0	0	0	0	0	0	0	0	0	0	0	0
T1753C	ORF1ab:496Y	0	0	0	0	0	0	0	0	0	0	0	0	0.0208333	0	0	0	0	0
C1825T	ORF1ab:520A	0	0	0	0	0	0	0	0	0	0	0	0	0.0208333	0	0	0	0	0
A1846G	ORF1ab:527K	0	0	0	0	0	0	0	0	0	0	0	0	0.0208333	0	0	0	0	0
C1853T	ORF1ab:530L	0	0	0	0	0	0	0	0	0	0	0	0	0.0208333	0	0	0	0	0
C1878T	ORF1ab:538S>L	0	0	0	0	0	0	0	0	0	0	0	0	0.0208333	0	0	0	0	0
C1884T	ORF1ab:540A>V	0	0	0	0	0	0.0188679	0	0	0	0	0	0	0	0	0	0	0	0
G1890T	ORF1ab:542R>L	0	0	0	0	0	0	0	0	0	0	0	0	0.0208333	0	0	0	0	0
A1900G	ORF1ab:545R	0	0	0	0	0	0	0.0151515	0	0	0	0	0	0	0	0	0	0	0
C2003T	ORF1ab:580L>F	0	0	0	0	0	0	0	0	0	0	0	0	0.0208333	0	0	0	0	0
G2035T	ORF1ab:590L>F	0	0	0	0	0	0	0.0151515	0	0	0	0	0	0	0	0	0	0	0
C2062T	ORF1ab:599A	0	0	0	0	0	0	0	0	0	0	0	0	0.0208333	0	0	0	0	0
T2080G	ORF1ab:605V	0	0	0	0	0	0	0	0	0	0	0	0	0.0208333	0	0	0	0	0
C2094T	ORF1ab:610S>L	0	0	0	0.00862069	0	0	0	0	0	0	0	0	0	0	0	0	0	0
G2164T	ORF1ab:633E>D	0	0	0	0	0	0.0188679	0	0	0	0	0	0	0	0	0	0	0	0
G2173A	ORF1ab:636K	0.0114943	0	0	0	0	0	0	0	0	0	0	0	0	0	0	0	0	0
C2189T	ORF1ab:642L>F	0	0	0	0	0	0.0188679	0	0	0	0	0	0	0	0	0	0	0	0
A2276G	ORF1ab:671I>V	0	0	0	0	0	0	0	0	0	0	0	0	0	0	0	0.5	0	0
G2281A	ORF1ab:672K	0	0	0	0	0	0	0	0	0	0	0	0	0.0208333	0	0	0	0	0
C2395A	ORF1ab:710V	0	0	0	0	0	0	0	0	0	0	0	0	0.0208333	0	0	0	0	0
C2485A	ORF1ab:740I	0	0	0	0	0	0.0188679	0	0	0	0	0	0	0	0	0	0	0	0
C2488T	ORF1ab:741F	0	0	0	0.00862069	0	0	0	0	0	0	0	0	0	0	0	0	0	0
A2497G	ORF1ab:744G	0.0114943	0	0	0	0	0	0	0	0	0	0	0	0	0	0	0	0	0
A2647G	ORF1ab:794K	0	0	0	0	0	0.0188679	0	0	0	0	0	0	0	0	0	0	0	0
A2653G	ORF1ab:796T	0	0	0	0	0	0.0188679	0	0	0	0	0	0	0	0	0	0	0	0
A2692T	ORF1ab:809T	0.0114943	0	0	0	0	0	0	0	0	0	0	0	0	0	0	0	0	0
C2695T	ORF1ab:810N	0	0	0	0	0	0	0	0	0	0	0	0	0.0208333	0	0	0	0	0
C2716T	ORF1ab:817G	0	0	0	0.00862069	0	0	0	0	0	0	0	0	0	0	0	0	0	0
A2908G	ORF1ab:881K	0	0	0	0	0	0	0	0	0	0	0	0	0.0208333	0	0	0	0	0
C2910T	ORF1ab:882T>I	0.0114943	0	0	0	0	0	0	0	0	0	0	0	0	0	0	0	0	0
A2923G	ORF1ab:886V	0.0114943	0	0	0	0	0	0	0	0	0	0	0	0	0	0	0	0	0
C3041A	ORF1ab:926P>T	0	0	0	0	0	0	0.0151515	0	0	0	0	0	0	0	0	0	0	0
A3069G	ORF1ab:935D>G	0	0	0	0	0	0	0	0	0	0	0	0	0.0208333	0	0	0	0	0
C3092T	ORF1ab:943P>S	0	0	0	0.00862069	0	0	0	0	0	0	0	0	0	0	0	0	0	0
T3112C	ORF1ab:949Y	0	0	0	0	0	0	0	0	0	0	0	0	0.0208333	0	0	0	0	0
A3126C	ORF1ab:954D>A	0	0	0	0	0	0	0	0	0	0	0	0	0.0208333	0	0	0	0	0
G3152T	ORF1ab:963G>C	0	0	0	0	0	0	0.0151515	0	0	0	0	0	0	0	0	0	0	0
C3157T	ORF1ab:964A	0.0114943	0	0	0	0	0	0	0	0	0	0	0	0	0	0	0	0	0
G3164A	ORF1ab:967A>T	0	0	0	0	0	0	0	0	0	0	0	0	0.0208333	0	0	0	0	0
T3178G	ORF1ab:971P	0	0	0	0	0	0.0188679	0	0	0	0	0	0	0	0	0	0	0	0
A3184G	ORF1ab:973E	0	0	0	0	0	0.0188679	0	0	0	0	0	0	0	0	0	0	0	0
A3186G	ORF1ab:974E>G	0	0	0	0	0	0.0188679	0	0	0	0	0	0	0	0	0	0	0	0
A3196G	ORF1ab:977E	0	0	0	0	0	0	0.0151515	0	0	0	0	0	0	0	0	0	0	0
G3251T	ORF1ab:996D>Y	0	0	0	0	0	0	0.0151515	0	0	0	0	0	0	0	0	0	0	0
G3259T	ORF1ab:998Q>H	0	0	0	0	0	0.0188679	0	0	0	0	0	0	0	0	0	0	0	0
A3305G	ORF1ab:1014M>V	0	0	0	0.00862069	0	0	0	0	0	0	0	0	0	0	0	0	0	0
G3328T	ORF1ab:1021Q>H	0	0	0	0	0	0	0.0151515	0	0	0	0	0	0	0	0	0	0	0
T3451C	ORF1ab:1062N	0	0	0	0.00862069	0	0	0	0	0	0	0	0	0	0	0	0	0	0
C3487T	ORF1ab:1074A	0	0	0	0	0	0	0.0151515	0	0	0	0	0	0	0	0	0	0	0
A3490G	ORF1ab:1075L	0.0114943	0	0	0	0	0	0	0	0	0	0	0	0	0	0	0	0	0
G3606T	ORF1ab:1114C>F	0	0	0	0	0	0	0	0	0	0	0	0	0	0.0526316	0	0	0	0
C3736T	ORF1ab:1157D	0	0	0	0	0	0.0188679	0	0	0	0	0	0	0	0	0	0	0	0
G3774A	ORF1ab:1170R>H	0.0114943	0	0	0	0	0	0	0	0	0	0	0	0	0	0	0	0	0
T3799C	ORF1ab:1178F	0	0	0	0	0	0	0	0	0	0	0	0	0	0	0	0	0	0
T3802A	ORF1ab:1179D>E	0	0	0	0	0	0	0	0	0	0	0	0	0.0208333	0	0	0	0	0
C3817T	ORF1ab:1184D	0	0	0	0	0	0	0	0	0	0	0	0	0.0208333	0	0	0	0	0
A3852G	ORF1ab:1196E>G	0	0	0	0	0	0	0	0	0	0	0	0	0.0208333	0	0	0	0	0
C3992T	ORF1ab:1243L	0	0	0	0	0	0	0	0	0	0	0	0	0.0208333	0	0	0	0	0
C4002T	ORF1ab:1246T>I	0	0	0	0	0	0.0188679	0	0	0	0	0	0	0	0	0	0	0	0
G4006T	ORF1ab:1247K>N	0.0114943	0	0	0	0	0	0	0	0	0	0	0	0	0	0	0	0	0
A4034G	ORF1ab:1257I>V	0	0	0	0	0	0	0	0	0	0	0	0	0.0208333	0	0	0	0	0
C4084T	ORF1ab:1273D	0	0	0	0	0	0.0188679	0	0	0	0	0	0	0	0	0	0	0	0
C4158T	ORF1ab:1298A>V	0	0	0	0	0.011236	0	0	0	0	0	0	0	0	0	0	0	0	0
C4202T	ORF1ab:1313L	0.0114943	0	0	0	0	0	0	0	0	0	0	0	0	0	0	0	0	0
C4276T	ORF1ab:1337Y	0	0	0	0	0	0	0.0151515	0	0	0	0	0	0	0	0	0	0	0
G4285T	ORF1ab:1340E>D	0.0114943	0	0	0	0	0	0	0	0	0	0	0	0	0	0	0	0	0
G4354T	ORF1ab:1363E>D	0.0114943	0	0	0	0	0	0	0	0	0	0	0	0	0	0	0	0	0
T4375C	ORF1ab:1370T	0	0	0	0	0	0.0188679	0	0	0	0	0	0	0	0	0	0	0	0
G4399T	ORF1ab:1378M>I	0	0	0	0.00862069	0	0	0	0	0	0	0	0	0	0	0	0	0	0
A4416C	ORF1ab:1384E>A	0	0	0	0	0	0	0.0151515	0	0	0	0	0	0	0	0	0	0	0
C4455T	ORF1ab:1397A>V	0	0	0	0	0	0	0.0151515	0	0	0	0	0	0	0	0	0	0	0
C4456T	ORF1ab:1397A	0.0114943	0	0	0	0	0	0	0	0	0	0	0	0	0	0	0	0	0
C4540T	ORF1ab:1425Y	0	0	0	0.00862069	0	0	0	0	0	0	0	0	0	0	0	0	0	0
C4543T	ORF1ab:1426T	0	0	0	0	0	0	0	0	0	0	0	0	0.0208333	0	0	0	0	0
A4548G	ORF1ab:1428K>R	0	0	0	0	0	0	0.0151515	0	0	0	0	0	0	0	0	0	0	0
C4577T	ORF1ab:1438L>F	0	0	0	0	0	0	0	0	0	0	0	0	0.0208333	0	0	0	0	0
C4586T	ORF1ab:1441L	0	0	0	0	0	0.0188679	0	0	0	0	0	0	0	0	0	0	0	0
C4633T	ORF1ab:1456G	0	0	0	0	0	0.0188679	0	0	0	0	0	0	0	0	0	0	0	0
G4649T	ORF1ab:1462A>S	0	0	0	0	0	0	0.0151515	0	0	0	0	0	0	0	0	0	0	0
C4780A	ORF1ab:1505I	0	0	0	0	0	0	0	0	0	0	0	0	0.0208333	0	0	0	0	0
C4827T	ORF1ab:1521T>I	0	0	0	0.00862069	0	0	0	0	0	0	0	0	0	0	0	0	0	0
C4832T	ORF1ab:1523L	0	0	0	0	0	0.0188679	0	0	0	0	0	0	0	0	0	0	0	0
A4851G	ORF1ab:1529K>R	0	0	0	0	0	0	0	0	0	0	0	0	0.0208333	0	0	0	0	0
A4870G	ORF1ab:1535V	0	0	0	0	0	0.0188679	0	0	0	0	0	0	0	0	0	0	0	0
T4885C	ORF1ab:1540N	0.0114943	0	0	0	0	0	0	0	0	0	0	0	0	0	0	0	0	0
T4888C	ORF1ab:1541P	0.0114943	0	0	0	0	0	0	0	0	0	0	0	0	0	0	0	0	0
C4901A	ORF1ab:1546L>I	0.0114943	0	0	0	0	0	0	0	0	0	0	0	0	0	0	0	0	0
C4999T	ORF1ab:1578N	0	0	0	0	0	0.0188679	0	0	0	0	0	0	0	0	0	0	0	0
G5008T	ORF1ab:1581T	0	0	0	0	0	0.0188679	0	0	0	0	0	0	0	0	0	0	0	0
G5012T	ORF1ab:1583V>F	0	0	0	0	0	0	0.0151515	0	0	0	0	0	0	0	0	0	0	0
G5023A	ORF1ab:1586M>I	0	0	0	0	0	0	0	0	0	0	0	0.0212766	0	0	0	0	0	0
A5101G	ORF1ab:1612S	0	0	0	0	0	0	0	0	0	0	0	0	0.0208333	0	0	0	0	0
C5173T	ORF1ab:1636H	0	0	0	0	0	0.0188679	0	0	0	0	0	0	0	0	0	0	0	0
G5194A	ORF1ab:1643L	0.0114943	0	0	0	0	0	0	0	0	0	0	0	0	0	0	0	0	0
C5284T	ORF1ab:1673N	0	0	0	0	0	0	0	0	0	0	0	0	0.0208333	0	0	0	0	0
C5310T	ORF1ab:1682T>I	0.0114943	0	0	0	0	0	0	0	0	0	0	0	0	0	0	0	0	0
A5383G	ORF1ab:1706E	0	0	0	0	0	0	0	0	0	0.5	0	0	0	0	0	0	0	0
G5437T	ORF1ab:1724E>D	0	0	0	0	0	0	0	0	0	0	0	0	0.0208333	0	0	0	0	0
T5464C	ORF1ab:1733S	0	0	0	0	0	0	0.0151515	0	0	0	0	0	0	0	0	0	0	0
C5467T	ORF1ab:1734Y	0	0	0	0	0	0	0	0	0	0	0	0	0.0208333	0	0	0	0	0
C5526T	ORF1ab:1754T>I	0	0	0	0	0	0	0.0151515	0	0	0	0	0	0	0	0	0	0	0
G5558T	ORF1ab:1765V>L	0	0	0	0	0	0.0188679	0	0	0	0	0	0	0	0	0	0	0	0
C5628T	ORF1ab:1788T>M	0	0	0	0	0	0	0	0	0	0	0	0	0.0208333	0	0	0	0	0
T5728C	ORF1ab:1821F	0	0	0	0	0	0.0188679	0	0	0	0	0	0	0	0	0	0	0	0
A5802G	ORF1ab:1846Y>C	0	0	0	0	0	0	0	0	0	0	0	0.0212766	0	0	0	0	0	0
A5836T	ORF1ab:1857S	0	0	0	0.00862069	0	0	0	0	0	0	0	0	0	0	0	0	0	0
C5878G	ORF1ab:1871N>K	0	0	0	0	0	0	0.0151515	0	0	0	0	0	0	0	0	0	0	0
A5939G	ORF1ab:1892I>V	0	0	0	0.00862069	0	0	0	0	0	0	0	0	0	0	0	0	0	0
A6018T	ORF1ab:1918Q>L	0.0114943	0	0	0	0	0	0	0	0	0	0	0	0	0	0	0	0	0
T6023C	ORF1ab:1920Y>H	0	0	0	0	0	0	0	0	0	0	0	0.0212766	0	0	0	0	0	0
C6027T	ORF1ab:1921P>L	0	0	0	0	0.011236	0	0	0	0	0	0	0	0	0	0	0	0	0
C6128T	ORF1ab:1955L>F	0	0	0	0	0	0	0.0151515	0	0	0	0	0	0	0	0	0	0	0
T6142C	ORF1ab:1959F	0	0	0	0	0	0	0	0	0	0	0	0	0.0208333	0	0	0	0	0
A6206C	ORF1ab:1981K>Q	0	0	0	0.00862069	0	0	0	0	0	0	0	0	0	0	0	0	0	0
G6358T	ORF1ab:2031E>D	0.0114943	0	0	0	0	0	0	0	0	0	0	0	0	0	0	0	0	0
G6421T	ORF1ab:2052V	0	0	0	0	0	0	0.0151515	0	0	0	0	0	0	0	0	0	0	0
G6473A	ORF1ab:2070E>K	0.0114943	0	0	0	0	0	0	0	0	0	0	0	0	0	0	0	0	0
A6497G	ORF1ab:2078K>E	0	0	0	0.00862069	0	0	0	0	0	0	0	0	0	0	0	0	0	0
T6508C	ORF1ab:2081N	0	0	0	0	0	0	0.0151515	0	0	0	0	0	0	0	0	0	0	0
C6555T	ORF1ab:2097A>V	0	0	0	0	0	0	0.0151515	0	0	0	0	0	0	0	0	0	0	0
C6582T	ORF1ab:2106T>I	0	0	0	0	0	0	0	0	0	0	0	0	0.0208333	0	0	0	0	0
A6600C	ORF1ab:2112E>A	0	0	0.0909091	0	0	0	0	0	0	0	0	0	0	0	0	0	0	0
T6603C	ORF1ab:2113L>S	0.0114943	0	0	0	0	0	0	0	0	0	0	0	0	0	0	0	0	0
T6620C	ORF1ab:2119L	0	0	0	0	0	0	0	0	0	0	0	0	0.0208333	0	0	0	0	0
G6622T	ORF1ab:2119L>F	0	0	0	0	0	0	0	0	0	0	0	0	0.0208333	0	0	0	0	0
C6628T	ORF1ab:2121T	0.0114943	0	0	0	0	0	0	0	0	0	0	0	0	0	0	0	0	0
G6671T	ORF1ab:2136D>Y	0	0	0	0	0	0	0.0151515	0	0	0	0	0	0	0	0	0	0	0
C6706T	ORF1ab:2147N	0	0	0	0	0	0.0188679	0	0	0	0	0	0	0	0	0	0	0	0
C6723T	ORF1ab:2153T>I	0	0	0	0	0	0.0188679	0	0	0	0	0	0	0	0	0	0	0	0
C6752A	ORF1ab:2163R>S	0	0	0	0	0	0	0.0151515	0	0	0	0	0	0	0	0	0	0	0
C6752T	ORF1ab:2163R>C	0	0	0	0	0	0	0.0151515	0	0	0	0	0	0	0	0	0	0	0
C6786T	ORF1ab:2174T>I	0	0	0	0	0.011236	0	0	0	0	0	0	0	0	0	0	0	0	0
C6807T	ORF1ab:2181T>I	0	0	0	0	0	0	0.0151515	0	0	0	0	0	0	0	0	0	0	0
A6898G	ORF1ab:2211L	0	0	0.0909091	0	0	0	0	0	0	0	0	0	0	0	0	0	0	0
T6937C	ORF1ab:2224S	0	0	0	0	0	0	0	0	0	0	0	0	0.0208333	0	0	0	0	0
C6968T	ORF1ab:2235L	0	0	0	0	0	0	0.0151515	0	0	0	0	0	0	0	0	0	0	0
G7042T	ORF1ab:2259M>I	0.0114943	0	0	0	0	0	0	0	0	0	0	0	0	0	0	0	0	0
C7056A	ORF1ab:2264T>N	0	0	0	0	0	0.0188679	0	0	0	0	0	0	0	0	0	0	0	0
C7083T	ORF1ab:2273S>F	0	0	0	0	0	0.0188679	0	0	0	0	0	0	0	0	0	0	0	0
C7113A	ORF1ab:2283T>N	0	0	0	0	0	0	0	0	0	0	0	0	0.0208333	0	0	0	0	0
T7205C	ORF1ab:2314F>L	0	0	0	0	0	0	0.0151515	0	0	0	0	0	0	0	0	0	0	0
T7292C	ORF1ab:2343L	0	0	0	0	0	0	0.0151515	0	0	0	0	0	0	0	0	0	0	0
C7299T	ORF1ab:2345A>V	0	0	0	0	0	0	0.0151515	0	0	0	0	0	0	0	0	0	0	0
G7393T	ORF1ab:2376P	0	0	0	0	0	0.0188679	0	0	0	0	0	0	0	0	0	0	0	0
G7405T	ORF1ab:2380M>I	0	0	0	0	0	0	0	0	0	0	0	0	0.0208333	0	0	0	0	0
A7479G	ORF1ab:2405N>S	0.0114943	0	0	0	0	0	0	0	0	0	0	0	0	0	0	0	0	0
C7521T	ORF1ab:2419T>I	0	0	0	0	0	0	0.0151515	0	0	0	0	0	0	0	0	0	0	0
C7536T	ORF1ab:2424T>I	0	0	0	0	0	0	0.0151515	0	0	0	0	0	0	0	0	0	0	0
T7552C	ORF1ab:2429G	0	0	0	0	0	0	0	0	0	0	0	0	0.0208333	0	0	0	0	0
G7643A	ORF1ab:2460A>T	0	0	0	0	0	0.0188679	0	0	0	0	0	0	0	0	0	0	0	0
G7675T	ORF1ab:2470A	0.0114943	0	0	0	0	0	0	0	0	0	0	0	0	0	0	0	0	0
C7735A	ORF1ab:2490I	0	0	0	0	0	0	0.0151515	0	0	0	0	0	0	0	0	0	0	0
C7735T	ORF1ab:2490I	0	0	0	0	0	0	0	0	0	0.5	0	0	0	0	0	0	0	0
G7743T	ORF1ab:2493S>I	0.0114943	0	0	0	0	0	0	0	0	0	0	0	0	0	0	0	0	0
G7756T	ORF1ab:2497K>N	0.0114943	0	0	0	0	0	0	0	0	0	0	0	0	0	0	0	0	0
T7759C	ORF1ab:2498N	0	0	0	0	0	0	0	0	0	0	0	0	0.0208333	0	0	0	0	0
C7768A	ORF1ab:2501I	0	0	0	0	0	0	0	0	0	0	0	0	0.0208333	0	0	0	0	0
A7786G	ORF1ab:2507K	0	0	0	0	0	0	0.0151515	0	0	0	0	0	0	0	0	0	0	0
G7798T	ORF1ab:2511K>N	0	0	0	0.00862069	0	0	0	0	0	0	0	0	0	0	0	0	0	0
A7807G	ORF1ab:2514E	0.0114943	0	0	0	0	0	0	0	0	0	0	0	0	0	0	0	0	0
C7945T	ORF1ab:2560Y	0	0	0	0	0	0.0188679	0	0	0	0	0	0	0	0	0	0	0	0
C7955T	ORF1ab:2564L>F	0.0114943	0	0	0	0	0	0	0	0	0	0	0	0	0	0	0	0	0
C8016T	ORF1ab:2584A>V	0.0114943	0	0	0	0	0	0	0	0	0	0	0	0	0	0	0	0	0
G8017T	ORF1ab:2584A	0	0	0	0	0	0	0	0	0	0	0	0	0.0208333	0	0	0	0	0
C8074T	ORF1ab:2603N	0	0	0	0	0	0	0.0151515	0	0	0	0	0	0	0	0	0	0	0
G8135T	ORF1ab:2624V>L	0	0	0	0	0	0	0.0151515	0	0	0	0	0	0	0	0	0	0	0
A8165G	ORF1ab:2634I>V	0.0114943	0	0	0	0	0	0	0	0	0	0	0	0	0	0	0	0	0
C8293T	ORF1ab:2676T	0	0	0	0	0	0	0.0151515	0	0	0	0	0	0	0	0	0	0	0
C8311T	ORF1ab:2682N	0	0	0	0	0	0	0.0151515	0	0	0	0	0	0	0	0	0	0	0
C8326T	ORF1ab:2687D	0	0	0	0	0	0	0	0	0	0	0	0	0.0208333	0	0	0	0	0
C8334T	ORF1ab:2690A>V	0.0114943	0	0	0	0	0	0	0	0	0	0	0	0	0	0	0	0	0
C8357A	ORF1ab:2698H>N	0	0	0	0	0	0	0.0151515	0	0	0	0	0	0	0	0	0	0	0
T8359C	ORF1ab:2698H	0	0	0	0	0	0.0188679	0	0	0	0	0	0	0	0	0	0	0	0
G8368A	ORF1ab:2701A	0	0	0	0	0	0.0188679	0	0	0	0	0	0	0	0	0	0	0	0
C8481T	ORF1ab:2739P>L	0	0	0	0	0	0	0	0	0	0	0	0	0.0208333	0	0	0	0	0
G8491A	ORF1ab:2742L	0	0	0.0909091	0	0	0	0	0	0	0	0	0	0	0	0	0	0	0
T8586G	ORF1ab:2774I>S	0.0114943	0	0	0	0	0	0	0	0	0	0	0	0	0	0	0	0	0
C8640T	ORF1ab:2792P>L	0	0	0	0	0	0	0	0	0	0	0	0	0.0208333	0	0	0	0	0
C8645T	ORF1ab:2794H>Y	0	0	0	0.00862069	0	0	0	0	0	0	0	0	0	0	0	0	0	0
G8648A	ORF1ab:2795V>I	0	0	0	0	0	0.0188679	0	0	0	0	0	0	0	0	0	0	0	0
C8664T	ORF1ab:2800T>I	0.0114943	0	0	0	0	0	0	0	0	0	0	0	0	0	0	0	0	0
A8728C	ORF1ab:2821A	0	0	0	0	0	0	0.0151515	0	0	0	0	0	0	0	0	0	0	0
A8755G	ORF1ab:2830K	0	0	0.0909091	0	0	0	0	0	0	0	0	0	0	0	0	0	0	0
A8757G	ORF1ab:2831H>R	0	0	0	0	0	0	0.0151515	0	0	0	0	0	0	0	0	0	0	0
T8767C	ORF1ab:2834F	0	0	0	0	0	0	0	0	0	0	0	0	0.0208333	0	0	0	0	0
T8822C	ORF1ab:2853L	0	0	0	0	0	0	0.0151515	0	0	0	0	0	0	0	0	0	0	0
A8837G	ORF1ab:2858I>V	0	0	0	0	0	0	0.0151515	0	0	0	0	0	0	0	0	0	0	0
G8861A	ORF1ab:2866V>M	0	0	0	0	0	0	0	0	0	0	0	0	0.0208333	0	0	0	0	0
C9042T	ORF1ab:2926S>F	0	0	0	0	0	0.0188679	0	0	0	0	0	0	0	0	0	0	0	0
G9049T	ORF1ab:2928K>N	0.0114943	0	0	0	0	0	0	0	0	0	0	0	0	0	0	0	0	0
C9073T	ORF1ab:2936T	0.0114943	0	0	0	0	0	0	0	0	0	0	0	0	0	0	0	0	0
A9082C	ORF1ab:2939L	0	0	0	0	0	0.0188679	0	0	0	0	0	0	0	0	0	0	0	0
A9119T	#N/A	0	0	0	0	0	0	0	0	0	0	0	0	0.0208333	0	0	0	0	0
T9124C	ORF1ab:2953R	0.0114943	0	0	0	0	0	0	0	0	0	0	0	0	0	0	0	0	0
C9133A	ORF1ab:2956L	0	0	0	0	0	0	0.0151515	0	0	0	0	0	0	0	0	0	0	0
C9163T	ORF1ab:2966N	0	0	0	0	0	0.0188679	0	0	0	0	0	0	0	0	0	0	0	0
T9172C	ORF1ab:2969L	0.0114943	0	0	0	0	0	0	0	0	0	0	0	0	0	0	0	0	0
C9180T	ORF1ab:2972S>F	0.0114943	0	0	0	0	0	0	0	0	0	0	0	0	0	0	0	0	0
G9203A	ORF1ab:2980D>N	0	0	0	0.00862069	0	0	0	0	0	0	0	0	0	0	0	0	0	0
C9207T	ORF1ab:2981S>F	0	0	0	0	0	0.0188679	0	0	0	0	0	0	0	0	0	0	0	0
C9223T	ORF1ab:2986H	0	0	0	0	0	0.0188679	0	0	0	0	0	0	0	0	0	0	0	0
A9419G	ORF1ab:3052I>V	0.0114943	0	0	0	0	0	0	0	0	0	0	0	0	0	0	0	0	0
C9430T	ORF1ab:3055I	0	0	0	0.00862069	0	0	0	0	0	0	0	0	0	0	0	0	0	0
A9433G	ORF1ab:3056V	0	0	0	0	0	0.0188679	0	0	0	0	0	0	0	0	0	0	0	0
C9491T	ORF1ab:3076H>Y	0	0	0	0.00862069	0	0	0	0	0	0	0	0	0	0	0	0	0	0
T9511G	ORF1ab:3082T	0	0	0	0	0	0	0	0	0	0	0	0	0.0208333	0	0	0	0	0
C9521T	ORF1ab:3086L>F	0	0	0	0	0	0	0.0151515	0	0	0	0	0	0	0	0	0	0	0
G9526T	ORF1ab:3087M>I	0	0	0	0	0	0.0188679	0	0	0	0	0	0	0	0	0	0	0	0
T9566G	ORF1ab:3101L>V	0	0	0	0	0	0	0.0151515	0	0	0	0	0	0	0	0	0	0	0
T9678C	ORF1ab:3138F>S	0	0	0	0.00862069	0	0	0	0	0	0	0	0	0	0	0	0	0	0
A9689C	ORF1ab:3142I>L	0	0	0	0	0	0	0	0	0	0	0	0	0.0208333	0	0	0	0	0
G9802T	ORF1ab:3179A	0	0	0	0	0	0	0.0151515	0	0	0	0	0	0	0	0	0	0	0
C9996T	ORF1ab:3244S>L	0	0	0	0	0	0	0	0.142857	0	0	0	0	0	0	0	0	0	0
T10084C	ORF1ab:3273S	0	0	0	0	0	0.0188679	0	0	0	0	0	0	0	0	0	0	0	0
A10171C	ORF1ab:3302P	0.0114943	0	0	0	0	0	0	0	0	0	0	0	0	0	0	0	0	0
A10219G	ORF1ab:3318E	0	0	0	0	0	0	0.0151515	0	0	0	0	0	0	0	0	0	0	0
G10255T	ORF1ab:3330L>F	0	0	0	0	0	0	0.0151515	0	0	0	0	0	0	0	0	0	0	0
C10301A	ORF1ab:3346Q>K	0	0	0	0	0	0	0.0151515	0	0	0	0	0	0	0	0	0	0	0
G10310A	ORF1ab:3349V>I	0	0	0	0	0.011236	0	0	0	0	0	0	0	0	0	0	0	0	0
G10318A	ORF1ab:3351K	0.0114943	0	0	0	0	0	0	0	0	0	0	0	0	0	0	0	0	0
C10369T	ORF1ab:3368R	0	0	0	0	0	0.0188679	0	0	0	0	0	0	0	0	0	0	0	0
G10396T	ORF1ab:3377V	0	0	0	0	0	0	0	0	0	0	0	0	0.0208333	0	0	0	0	0
A10399G	ORF1ab:3378L	0	0	0	0	0	0	0.0151515	0	0	0	0	0	0	0	0	0	0	0
C10456A	ORF1ab:3397F>L	0	0	0	0	0	0	0.0151515	0	0	0	0	0	0	0	0	0	0	0
C10519T	ORF1ab:3418D	0	0	0	0	0	0.0188679	0	0	0	0	0	0	0	0	0	0	0	0
G10610T	ORF1ab:3449V>F	0.0114943	0	0	0	0	0	0	0	0	0	0	0	0	0	0	0	0	0
C10650T	ORF1ab:3462T>I	0	0	0	0	0	0.0188679	0	0	0	0	0	0	0	0	0	0	0	0
C10728T	ORF1ab:3488T>I	0	0	0	0.00862069	0	0	0	0	0	0	0	0	0	0	0	0	0	0
C10741T	ORF1ab:3492D	0	0	0	0	0	0	0.0151515	0	0	0	0	0	0	0	0	0	0	0
C10755T	ORF1ab:3497A>V	0	0	0	0	0	0	0.0151515	0	0	0	0	0	0	0	0	0	0	0
T10771C	ORF1ab:3502Y	0	0	0	0	0	0	0	0	0	0	0	0	0.0208333	0	0	0	0	0
G10846T	ORF1ab:3527M>I	0	0	0	0.00862069	0	0	0	0	0	0	0	0	0	0	0	0	0	0
A10948G	ORF1ab:3561R	0.0114943	0	0	0	0	0	0	0	0	0	0	0	0	0	0	0	0	0
A11002C	ORF1ab:3579T	0	0	0	0	0	0	0	0	0	0	0	0	0.0208333	0	0	0	0	0
C11003T	ORF1ab:3580H>Y	0	0	0	0.00862069	0	0	0	0	0	0	0	0	0	0	0	0	0	0
C11005A	ORF1ab:3580H>Q	0	0	0	0.00862069	0	0	0	0	0	0	0	0	0	0	0	0	0	0
G11042T	ORF1ab:3593V>F	0	0	0	0	0	0.0188679	0	0	0	0	0	0	0	0	0	0	0	0
C11074A	ORF1ab:3603F>L	0	0	0	0	0	0	0.0151515	0	0	0	0	0	0	0	0	0	0	0
C11109T	ORF1ab:3615A>V	0	0	0	0	0	0	0	0	0	0	0	0	0.0208333	0	0	0	0	0
C11124T	ORF1ab:3620A>V	0	0	0.0909091	0	0	0	0	0	0	0	0	0	0	0	0	0	0	0
C11235A	ORF1ab:3657A>D	0.0114943	0	0	0	0	0	0	0	0	0	0	0	0	0	0	0	0	0
C11259T	ORF1ab:3665T>I	0	0	0	0	0	0.0188679	0	0	0	0	0	0	0	0	0	0	0	0
C11328T	ORF1ab:3688A>V	0	0	0	0	0	0.0188679	0	0	0	0	0	0	0	0	0	0	0	0
G11350T	ORF1ab:3695M>I	0.0114943	0	0	0	0	0	0	0	0	0	0	0	0	0	0	0	0	0
C11379T	ORF1ab:3705A>V	0.0114943	0	0	0	0	0	0	0	0	0	0	0	0	0	0	0	0	0
G11453T	ORF1ab:3730A>S	0	0	0	0	0	0.0188679	0	0	0	0	0	0	0	0	0	0	0	0
G11464A	ORF1ab:3733M>I	0	0	0	0	0	0	0	0	0	0	0	0	0.0208333	0	0	0	0	0
C11471T	ORF1ab:3736L>F	0.0114943	0	0	0	0	0	0	0	0	0	0	0	0	0	0	0	0	0
C11518T	ORF1ab:3751V	0.0114943	0	0	0	0	0	0	0	0	0	0	0	0	0	0	0	0	0
T11568C	ORF1ab:3768I>T	0	0	0	0	0	0	0.0151515	0	0	0	0	0	0	0	0	0	0	0
G11605T	ORF1ab:3780M>I	0.0114943	0	0	0	0	0	0	0	0	0	0	0	0	0	0	0	0	0
C11620A	ORF1ab:3785F>L	0	0	0	0	0	0	0.0151515	0	0	0	0	0	0	0	0	0	0	0
C11620T	ORF1ab:3785F	0	0	0	0	0	0	0.0151515	0	0	0	0	0	0	0	0	0	0	0
T11632C	ORF1ab:3789F	0.0114943	0	0	0	0	0	0	0	0	0	0	0	0	0	0	0	0	0
C11674T	ORF1ab:3803Y	0.0114943	0	0	0	0	0	0	0	0	0	0	0	0	0	0	0	0	0
C11758T	ORF1ab:3831P	0	0	0	0	0	0.0188679	0	0	0	0	0	0	0	0	0	0	0	0
T11803C	ORF1ab:3846G	0	0	0	0	0	0	0	0	0	0	0	0	0.0208333	0	0	0	0	0
C11900T	ORF1ab:3879L>F	0	0	0	0	0	0	0.0151515	0	0	0	0	0	0	0	0	0	0	0
C11916A	ORF1ab:3884S>*	0	0	0	0	0.011236	0	0	0	0	0	0	0	0	0	0	0	0	0
C11941T	ORF1ab:3892V	0	0	0	0	0	0	0	0	0	0	0	0	0.0208333	0	0	0	0	0
A11995G	ORF1ab:3910K	0	0	0	0	0	0.0188679	0	0	0	0	0	0	0	0	0	0	0	0
G12019A	ORF1ab:3918L	0	0	0	0	0	0	0	0	0	0	0	0	0	0	0	0.5	0	0
C12049T	ORF1ab:3928N	0	0	0	0	0	0	0	0	0	0	0	0	0.0208333	0	0	0	0	0
C12100T	ORF1ab:3945A	0	0	0	0	0	0	0	0	0	0	0	0	0.0208333	0	0	0	0	0
A12103G	ORF1ab:3946S	0	0	0	0	0	0.0188679	0	0	0	0	0	0	0	0	0	0	0	0
C12115T	ORF1ab:3950S	0	0	0	0	0	0	0.0151515	0	0	0	0	0	0	0	0	0	0	0
T12232C	ORF1ab:3989S	0.0114943	0	0	0	0	0	0	0	0	0	0	0	0	0	0	0	0	0
G12256T	ORF1ab:3997M>I	0	0	0	0	0	0	0	0	0	0	0	0	0.0208333	0	0	0	0	0
G12268A	ORF1ab:4001L	0	0	0	0	0	0	0	0	0	0	0	0	0.0208333	0	0	0	0	0
C12325T	ORF1ab:4020D	0	0	0	0	0	0.0188679	0	0	0	0	0	0	0	0	0	0	0	0
C12400T	ORF1ab:4045L	0	0	0.0909091	0	0	0	0	0	0	0	0	0	0	0	0	0	0	0
G12434A	ORF1ab:4057V>I	0	0	0	0	0	0.0188679	0	0	0	0	0	0	0	0	0	0	0	0
C12459T	ORF1ab:4065T>I	0	0	0	0.00862069	0	0	0	0	0	0	0	0	0	0	0	0	0	0
C12484A	ORF1ab:4073V	0	0	0	0	0	0	0	0	0	0	0	0	0	0	0	0.5	0	0
C12499T	ORF1ab:4078N	0	0	0	0	0	0.0188679	0	0	0	0	0	0	0	0	0	0	0	0
A12519G	ORF1ab:4085D>G	0	0	0	0	0	0.0188679	0	0	0	0	0	0	0	0	0	0	0	0
T12538C	ORF1ab:4091Y	0.0114943	0	0	0	0	0	0	0	0	0	0	0	0	0	0	0	0	0
G12565T	ORF1ab:4100Q>H	0	0	0	0	0	0	0.0151515	0	0	0	0	0	0	0	0	0	0	0
G12685T	ORF1ab:4140Q>H	0	0	0	0	0	0	0.0151515	0	0	0	0	0	0	0	0	0	0	0
T12757C	ORF1ab:4164T	0.0114943	0	0	0	0	0	0	0	0	0	0	0	0	0	0	0	0	0
C12763T	ORF1ab:4166D	0	0	0	0	0	0	0	0	0	0	0	0	0.0208333	0	0	0	0	0
C12784T	ORF1ab:4173N	0.0114943	0	0	0	0	0	0	0	0	0	0	0	0	0	0	0	0	0
C12823T	ORF1ab:4186S	0	0	0	0	0	0	0	0	0	0	0	0	0.0208333	0	0	0	0	0
C12854T	ORF1ab:4197P>S	0	0	0	0	0	0	0.0151515	0	0	0	0	0	0	0	0	0	0	0
C12876T	ORF1ab:4204T>I	0.0114943	0	0	0	0	0	0	0	0	0	0	0	0	0	0	0	0	0
C12885T	ORF1ab:4207T>I	0	0	0	0	0	0	0.0151515	0	0	0	0	0	0	0	0	0	0	0
T13027C	ORF1ab:4254A	0	0	0	0	0	0	0	0	0	0	0	0	0.0208333	0	0	0	0	0
A13108G	ORF1ab:4281K	0	0	0	0	0	0	0.0151515	0	0	0	0	0	0	0	0	0	0	0
T13114C	ORF1ab:4283Y	0.0114943	0	0	0	0	0	0	0	0	0	0	0	0	0	0	0	0	0
C13168T	ORF1ab:4301H	0	0	0	0.00862069	0	0	0	0	0	0	0	0	0	0	0	0	0	0
G13201A	ORF1ab:4312P	0.0114943	0	0	0	0	0	0	0	0	0	0	0	0	0	0	0	0	0
C13255T	ORF1ab:4330C	0.0114943	0	0	0	0	0	0	0	0	0	0	0	0	0	0	0	0	0
C13264T	ORF1ab:4333H	0	0	0	0	0	0.0188679	0	0	0	0	0	0	0	0	0	0	0	0
T13270G	ORF1ab:4335D>E	0	0	0	0	0	0	0.0151515	0	0	0	0	0	0	0	0	0	0	0
C13384T	ORF1ab:4373C	0	0	0	0.00862069	0	0	0	0	0	0	0	0	0	0	0	0	0	0
T13457C	ORF1ab:4398S>P	0	0	0	0	0	0	0.0151515	0	0	0	0	0	0	0	0	0	0	0
C13487A	ORF1ab:4408A>E	0	0	0	0	0	0.0188679	0	0	0	0	0	0	0	0	0	0	0	0
A13611G	ORF1ab:4449Q	0	0	0	0.00862069	0	0	0	0	0	0	0	0	0	0	0	0	0	0
A13776G	ORF1ab:4504P	0	0	0	0	0	0.0188679	0	0	0	0	0	0	0	0	0	0	0	0
G13812T	ORF1ab:4516M>I	0	0	0	0	0	0	0.0151515	0	0	0	0	0	0	0	0	0	0	0
C13862T	ORF1ab:4533T>I	0	0	0	0	0	0	0	0	0	0	0.0588235	0	0	0	0	0	0	0
G13903A	ORF1ab:4547D>N	0	0	0	0	0	0	0.0151515	0	0	0	0	0	0	0	0	0	0	0
C13989T	ORF1ab:4575R	0	0	0	0	0	0.0188679	0	0	0	0	0	0	0	0	0	0	0	0
A14116G	ORF1ab:4618T>A	0	0	0	0	0	0	0.0151515	0	0	0	0	0	0	0	0	0	0	0
G14118T	ORF1ab:4618T	0.0114943	0	0	0	0	0	0	0	0	0	0	0	0	0	0	0	0	0
G14188A	ORF1ab:4642A>T	0	0	0	0	0	0	0	0	0	0	0	0	0.0208333	0	0	0	0	0
C14189T	ORF1ab:4642A>V	0	0	0	0.00862069	0	0	0	0	0	0	0	0	0	0	0	0	0	0
G14290A	ORF1ab:4676D>N	0.0114943	0	0	0	0	0	0	0	0	0	0	0	0	0	0	0	0	0
A14317G	ORF1ab:4685T>A	0	0	0	0.00862069	0	0	0	0	0	0	0	0	0	0	0	0	0	0
A14421G	ORF1ab:4719G	0	0	0	0	0	0	0.0151515	0	0	0	0	0	0	0	0	0	0	0
A14469T	ORF1ab:4735S	0	0	0	0.00862069	0	0	0	0	0	0	0	0	0	0	0	0	0	0
G14500T	ORF1ab:4746V>L	0	0	0	0	0	0.0188679	0	0	0	0	0	0	0	0	0	0	0	0
G14511C	ORF1ab:4749Q>H	0	0	0	0	0	0	0	0	0	0	0	0	0.0208333	0	0	0	0	0
C14786T	ORF1ab:4841A>V	0	0	0	0	0	0.0188679	0	0	0	0	0	0	0	0	0	0	0	0
T14835C	ORF1ab:4857D	0	0	0	0.00862069	0	0	0	0	0	0	0	0	0	0	0	0	0	0
C14877T	ORF1ab:4871Y	0	0	0.0909091	0	0	0	0	0	0	0	0	0	0	0	0	0	0	0
C14919T	ORF1ab:4885V	0	0	0	0	0	0	0	0	0	0	0	0	0.0208333	0	0	0	0	0
G14999A	ORF1ab:4912S>N	0	0	0	0	0	0	0	0	0	0	0	0	0.0208333	0	0	0	0	0
C15026T	ORF1ab:4921A>V	0.0114943	0	0	0	0	0	0	0	0	0	0	0	0	0	0	0	0	0
C15045A	ORF1ab:4927V	0	0	0	0	0	0	0	0	0	0	0	0	0.0208333	0	0	0	0	0
C15180A	ORF1ab:4972A	0	0	0	0	0	0	0.0151515	0	0	0	0	0	0	0	0	0	0	0
G15406T	ORF1ab:5048A>S	0	0	0	0	0	0	0	0	0	0	0	0	0.0208333	0	0	0	0	0
G15538A	ORF1ab:5092V>I	0	0	0	0	0	0	0	0	0	0	0	0	0.0208333	0	0	0	0	0
G15543A	ORF1ab:5093T	0	0	0	0	0	0	0.0151515	0	0	0	0	0	0	0	0	0	0	0
C15579T	ORF1ab:5105N	0	0	0	0	0	0.0188679	0	0	0	0	0	0	0	0	0	0	0	0
T15628C	ORF1ab:5122C>R	0	0	0	0	0	0	0	0	0	0	0	0	0.0208333	0	0	0	0	0
G15708T	ORF1ab:5148M>I	0	0	0	0	0	0	0.0151515	0	0	0	0	0	0	0	0	0	0	0
C15738A	#N/A	0	0	0	0	0	0	0.0151515	0	0	0	0	0	0	0	0	0	0	0
C15738T	ORF1ab:5158F	0	0	0	0	0	0	0.0151515	0	0	0	0	0	0	0	0	0	0	0
A15753G	ORF1ab:5163A	0.0114943	0	0	0	0	0	0	0	0	0	0	0	0	0	0	0	0	0
A15772T	ORF1ab:5170S>C	0.0114943	0	0	0	0	0	0	0	0	0	0	0	0	0	0	0	0	0
C15924T	ORF1ab:5220Y	0	0	0	0	0	0	0	0	0	0	0	0	0.0208333	0	0	0	0	0
G15957T	ORF1ab:5231G	0	0	0	0	0	0.0188679	0	0	0	0	0	0	0	0	0	0	0	0
T15996C	ORF1ab:5244G	0	0	0	0	0	0	0.0151515	0	0	0	0	0	0	0	0	0	0	0
A16006G	ORF1ab:5248I>V	0	0	0.0909091	0	0	0	0	0	0	0	0	0	0	0	0	0	0	0
G16075T	ORF1ab:5271D>Y	0.0114943	0	0	0	0	0	0	0	0	0	0	0	0	0	0	0	0	0
C16134T	ORF1ab:5290H	0	0	0.0909091	0	0	0	0	0	0	0	0	0	0	0	0	0	0	0
A16261T	ORF1ab:5333N>Y	0.0114943	0	0	0	0	0	0	0	0	0	0	0	0	0	0	0	0	0
C16323T	ORF1ab:5353C	0	0	0	0	0	0	0	0	0	0	0	0	0.0208333	0	0	0	0	0
C16338A	ORF1ab:5358V	0	0	0	0	0	0	0	0	0	0	0	0	0.0208333	0	0	0	0	0
C16362A	ORF1ab:5366V	0	0	0	0	0	0	0	0	0	0	0	0	0.0208333	0	0	0	0	0
G16365A	ORF1ab:5367L	0	0	0	0	0	0	0	0	0	0	0	0	0.0208333	0	0	0	0	0
A16388G	ORF1ab:5375N>S	0.0114943	0	0	0	0	0	0	0	0	0	0	0	0	0	0	0	0	0
C16428T	ORF1ab:5388Y	0	0	0	0	0	0.0188679	0	0	0	0	0	0	0	0	0	0	0	0
T16456C	ORF1ab:5398S>P	0	0	0	0	0	0.0188679	0	0	0	0	0	0	0	0	0	0	0	0
C16523T	ORF1ab:5420T>I	0	0	0	0	0	0	0	0	0	0	0	0	0.0208333	0	0	0	0	0
C16536T	ORF1ab:5424S	0	0	0	0.00862069	0	0	0	0	0	0	0	0	0	0	0	0	0	0
C16551A	ORF1ab:5429D>E	0	0	0	0	0	0	0.0151515	0	0	0	0	0	0	0	0	0	0	0
T16554C	ORF1ab:5430F	0	0	0	0	0	0.0188679	0	0	0	0	0	0	0	0	0	0	0	0
A16592G	ORF1ab:5443D>G	0	0	0	0	0	0.0188679	0	0	0	0	0	0	0	0	0	0	0	0
A16698G	ORF1ab:5478V	0	0	0	0	0	0	0	0	0	0.5	0	0	0	0	0	0	0	0
G16741T	ORF1ab:5493V>F	0	0	0	0	0	0.0188679	0	0	0	0	0	0	0	0	0	0	0	0
C16751A	ORF1ab:5496P>H	0	0	0	0	0	0.0188679	0	0	0	0	0	0	0	0	0	0	0	0
G16914T	ORF1ab:5550V	0	0	0	0	0	0	0	0	0	0	0	0	0.0208333	0	0	0	0	0
C16915A	ORF1ab:5551L>M	0	0	0	0	0	0	0.0151515	0	0	0	0	0	0	0	0	0	0	0
G16957T	ORF1ab:5565V>L	0	0	0	0	0	0.0188679	0	0	0	0	0	0	0	0	0	0	0	0
G16988T	ORF1ab:5575G>V	0	0	0	0	0	0	0	0	0	0	0	0	0.0208333	0	0	0	0	0
T16993C	ORF1ab:5577Y>H	0	0	0	0	0	0	0	0	0	0	0	0	0.0208333	0	0	0	0	0
G17014T	ORF1ab:5584D>Y	0	0	0	0	0	0.0188679	0	0	0	0	0	0	0	0	0	0	0	0
C17125T	ORF1ab:5621L>F	0	0	0	0.00862069	0	0	0	0	0	0	0	0	0	0	0	0	0	0
C17172T	ORF1ab:5636A	0.0114943	0	0	0	0	0	0	0	0	0	0	0	0	0	0	0	0	0
A17236G	ORF1ab:5658I>V	0	0	0	0	0	0	0.0151515	0	0	0	0	0	0	0	0	0	0	0
G17252A	ORF1ab:5663R>H	0	0	0	0.00862069	0	0	0	0	0	0	0	0	0	0	0	0	0	0
G17278T	ORF1ab:5672V>L	0	0	0.0909091	0	0	0	0	0	0	0	0	0	0	0	0	0	0	0
G17298T	ORF1ab:5678Q>H	0	0	0	0	0	0	0	0	0	0	0	0	0.0208333	0	0	0	0	0
C17304T	ORF1ab:5680V	0	0	0	0	0	0.0188679	0	0	0	0	0	0	0	0	0	0	0	0
G17331T	ORF1ab:5689E>D	0	0	0	0	0	0.0188679	0	0	0	0	0	0	0	0	0	0	0	0
G17334C	ORF1ab:5690T	0	0	0	0.00862069	0	0	0	0	0	0	0	0	0	0	0	0	0	0
G17338T	ORF1ab:5692A>S	0	0	0.0909091	0	0	0	0	0	0	0	0	0	0	0	0	0	0	0
G17411A	ORF1ab:5716R>H	0.0114943	0	0	0	0	0	0	0	0	0	0	0	0	0	0	0	0	0
C17518T	ORF1ab:5752L>F	0	0	0	0	0	0.0188679	0	0	0	0	0	0	0	0	0	0	0	0
C17528T	ORF1ab:5755T>I	0	0	0	0	0	0.0188679	0	0	0	0	0	0	0	0	0	0	0	0
C17550T	ORF1ab:5762L	0.0114943	0	0	0	0	0	0	0	0	0	0	0	0	0	0	0	0	0
T17559C	ORF1ab:5765C	0	0	0	0	0	0	0	0	0	0	0	0.0212766	0	0	0	0	0	0
G17658T	ORF1ab:5798M>I	0.0114943	0	0	0	0	0	0	0	0	0	0	0	0	0	0	0	0	0
T17659C	ORF1ab:5799F>L	0.0114943	0	0	0	0	0	0	0	0	0	0	0	0	0	0	0	0	0
G17671A	ORF1ab:5803V>I	0	0	0	0	0	0	0	0	0	0	0	0	0	0	0	0.5	0	0
G17679T	ORF1ab:5805T	0	0	0	0	0	0	0.0151515	0	0	0	0	0	0	0	0	0	0	0
C17703T	ORF1ab:5813N	0	0	0	0	0	0	0	0	0	0	0	0	0.0208333	0	0	0	0	0
C17746T	ORF1ab:5828P>S	0	0	0	0.00862069	0	0	0	0	0	0	0	0	0	0	0	0	0	0
C17747T	ORF1ab:5828P>L	0	0	0	0	0	0.0188679	0	0	0	0	0	0	0	0	0	0	0	0
T17748A	ORF1ab:5828P	0	0	0	0	0	0	0	0	0	0	0	0	0.0208333	0	0	0	0	0
T17763G	ORF1ab:5833A	0	0	0	0	0	0	0.0151515	0	0	0	0	0	0	0	0	0	0	0
G17964T	ORF1ab:5900M>I	0	0	0	0	0	0	0	0	0	0	0	0	0.0208333	0	0	0	0	0
G17974A	ORF1ab:5904D>N	0	0	0	0	0	0	0	0	0	0	0	0	0.0208333	0	0	0	0	0
C18032T	ORF1ab:5923T>I	0	0	0	0	0	0	0	0	0	0	0	0	0.0208333	0	0	0	0	0
G18040T	ORF1ab:5926A>S	0	0	0	0	0	0	0	0	0	0	0	0	0.0208333	0	0	0	0	0
G18079T	ORF1ab:5939V>L	0	0	0	0	0	0	0	0	0	0	0	0	0.0208333	0	0	0	0	0
G18105T	ORF1ab:5947Q>H	0.0114943	0	0	0	0	0	0	0	0	0	0	0	0	0	0	0	0	0
G18106T	ORF1ab:5948A>S	0	0	0	0.00862069	0	0	0	0	0	0	0	0	0	0	0	0	0	0
T18123C	ORF1ab:5953S	0	0	0	0	0	0	0	0	0	0	0	0	0.0208333	0	0	0	0	0
C18129T	ORF1ab:5955D	0	0	0	0	0	0	0.0151515	0	0	0	0	0	0	0	0	0	0	0
G18180A	ORF1ab:5972K	0.0114943	0	0	0	0	0	0	0	0	0	0	0	0	0	0	0	0	0
G18186T	ORF1ab:5974M>I	0	0	0	0	0	0	0.0151515	0	0	0	0	0	0	0	0	0	0	0
T18258C	ORF1ab:5998F	0	0	0	0	0	0.0188679	0	0	0	0	0	0	0	0	0	0	0	0
C18303A	ORF1ab:6013G	0	0	0	0	0	0.0188679	0	0	0	0	0	0	0	0	0	0	0	0
G18318T	ORF1ab:6018G	0	0	0	0	0	0	0	0	0	0	0	0	0.0208333	0	0	0	0	0
C18326T	ORF1ab:6021A>V	0	0	0	0	0	0	0.0151515	0	0	0	0	0	0	0	0	0	0	0
T18369A	ORF1ab:6035G	0	0	0	0	0	0	0.0151515	0	0	0	0	0	0	0	0	0	0	0
T18393G	ORF1ab:6043V	0.0114943	0	0	0	0	0	0	0	0	0	0	0	0	0	0	0	0	0
T18429C	ORF1ab:6055N	0	0	0	0	0	0.0188679	0	0	0	0	0	0	0	0	0	0	0	0
C18486T	ORF1ab:6074L	0.0114943	0	0	0	0	0	0	0	0	0	0	0	0	0	0	0	0	0
C18501T	ORF1ab:6079Y	0.0114943	0	0	0	0	0	0	0	0	0	0	0	0	0	0	0	0	0
C18508T	ORF1ab:6082L>F	0	0	0	0	0	0	0.0151515	0	0	0	0	0	0	0	0	0	0	0
G18534T	ORF1ab:6090K>N	0	0	0	0	0	0	0.0151515	0	0	0	0	0	0	0	0	0	0	0
C18555T	ORF1ab:6097D	0	0	0	0	0	0.0188679	0	0	0	0	0	0	0	0	0	0	0	0
C18568T	ORF1ab:6102L>F	0.0114943	0	0	0	0	0	0	0	0	0	0	0	0	0	0	0	0	0
G18598T	ORF1ab:6112A>S	0.0114943	0	0	0	0	0	0	0	0	0	0	0	0	0	0	0	0	0
G18651T	ORF1ab:6129E>D	0	0	0	0	0	0	0.0151515	0	0	0	0	0	0	0	0	0	0	0
G18782T	ORF1ab:6173G>V	0	0	0	0	0.011236	0	0	0	0	0	0	0	0	0	0	0	0	0
G18816A	ORF1ab:6184L	0	0	0	0	0	0	0	0	0	0	0	0	0.0208333	0	0	0	0	0
C18828T	ORF1ab:6188V	0.0114943	0	0	0	0	0	0	0	0	0	0	0	0	0	0	0	0	0
T18882G	ORF1ab:6206A	0	0	0	0	0	0.0188679	0	0	0	0	0	0	0	0	0	0	0	0
G18898T	ORF1ab:6212V>F	0	0	0	0	0	0.0188679	0	0	0	0	0	0	0	0	0	0	0	0
G18948T	ORF1ab:6228L	0	0	0	0	0	0.0188679	0	0	0	0	0	0	0	0	0	0	0	0
G18984T	ORF1ab:6240M>I	0	0	0.0909091	0	0	0	0	0	0	0	0	0	0	0	0	0	0	0
G18985T	ORF1ab:6241V>F	0.0114943	0	0	0	0	0	0	0	0	0	0	0	0	0	0	0	0	0
C19011T	ORF1ab:6249D	0	0	0	0	0	0	0	0	0	0	0	0	0.0208333	0	0	0	0	0
C19029T	ORF1ab:6255H	0	0	0	0	0	0	0	0	0	0	0	0	0.0208333	0	0	0	0	0
T19065C	ORF1ab:6267P	0.0114943	0	0	0	0	0	0	0	0	0	0	0	0	0	0	0	0	0
G19072T	ORF1ab:6270D>Y	0	0	0	0	0	0	0	0	0	0	0	0	0.0208333	0	0	0	0	0
C19156T	ORF1ab:6298H>Y	0	0	0	0	0	0	0.0151515	0	0	0	0	0	0	0	0	0	0	0
G19174A	ORF1ab:6304D>N	0	0	0	0	0	0.0188679	0	0	0	0	0	0	0	0	0	0	0	0
C19255A	ORF1ab:6331L>I	0	0	0	0	0	0	0.0151515	0	0	0	0	0	0	0	0	0	0	0
C19255T	ORF1ab:6331L	0	0	0	0	0	0	0.0151515	0	0	0	0	0	0	0	0	0	0	0
C19317T	ORF1ab:6351F	0	0	0	0	0	0	0	0	0	0.5	0	0	0	0	0	0	0	0
A19385G	ORF1ab:6374D>G	0.0114943	0	0	0	0	0	0	0	0	0	0	0	0	0	0	0	0	0
G19398T	ORF1ab:6378E>D	0	0	0.0909091	0	0	0	0	0	0	0	0	0	0	0	0	0	0	0
C19402T	ORF1ab:6380H>Y	0.0114943	0	0	0	0	0	0	0	0	0	0	0	0	0	0	0	0	0
C19498A	ORF1ab:6412H>N	0	0	0	0	0	0	0	0	0	0	0	0	0	0.0526316	0	0	0	0
T19521C	ORF1ab:6419Y	0	0	0	0	0	0	0	0	0	0	0	0	0.0208333	0	0	0	0	0
G19525T	ORF1ab:6421D>Y	0	0	0	0	0	0	0	0	0	0.5	0	0	0	0	0	0	0	0
T19533C	ORF1ab:6423Y	0	0	0	0	0	0	0	0	0	0.5	0	0	0	0	0	0	0	0
C19547T	ORF1ab:6428S>L	0	0	0	0	0	0	0	0	0	0	0	0	0.0208333	0	0	0	0	0
T19584C	ORF1ab:6440D	0	0	0	0.00862069	0	0	0	0	0	0	0	0	0	0	0	0	0	0
A19655G	ORF1ab:6464K>R	0.0114943	0	0	0	0	0	0	0	0	0	0	0	0	0	0	0	0	0
T19695C	ORF1ab:6477S	0.0114943	0	0	0	0	0	0	0	0	0	0	0	0	0	0	0	0	0
C19718T	ORF1ab:6485T>I	0.0114943	0	0	0	0	0	0	0	0	0	0	0	0	0	0	0	0	0
G19741T	ORF1ab:6493E>*	0	0	0	0	0	0	0.0151515	0	0	0	0	0	0	0	0	0	0	0
C19763T	ORF1ab:6500T>I	0	0	0	0	0	0	0	0	0	0	0	0	0.0208333	0	0	0	0	0
T19839C	ORF1ab:6525N	0	0	0	0	0	0	0	0	0	0	0	0	0.0208333	0	0	0	0	0
C19884T	ORF1ab:6540Y	0	0	0	0	0	0	0	0	0	0	0	0	0.0208333	0	0	0	0	0
G19891T	ORF1ab:6543D>Y	0	0	0	0	0	0	0	0	0	0	0	0	0.0208333	0	0	0	0	0
C19895T	ORF1ab:6544A>V	0	0	0	0	0	0	0.0151515	0	0	0	0	0	0	0	0	0	0	0
G19900T	ORF1ab:6546A>S	0.0114943	0	0	0	0	0	0	0	0	0	0	0	0	0	0	0	0	0
T19911C	ORF1ab:6549S	0	0	0	0	0	0	0	0	0	0	0	0	0.0208333	0	0	0	0	0
G19999T	ORF1ab:6579V>F	0	0	0	0	0	0.0188679	0	0	0	0	0	0	0	0	0	0	0	0
G20060T	ORF1ab:6599S>I	0	0	0	0	0	0	0	0	0	0	0	0	0.0208333	0	0	0	0	0
C20141G	#N/A	0.0114943	0	0	0	0	0	0	0	0	0	0	0	0	0	0	0	0	0
G20208T	ORF1ab:6648Q>H	0	0	0	0	0	0	0.0151515	0	0	0	0	0	0	0	0	0	0	0
C20235T	ORF1ab:6657P	0	0	0	0	0	0	0	0	0	0	0	0.0212766	0	0	0	0	0	0
A20236G	ORF1ab:6658R>G	0.0114943	0	0	0	0	0	0	0	0	0	0	0	0	0	0	0	0	0
T20286C	ORF1ab:6674I	0	0	0	0	0	0	0.0151515	0	0	0	0	0	0	0	0	0	0	0
G20317A	ORF1ab:6685E>K	0	0	0	0	0	0	0	0	0	0	0	0	0.0208333	0	0	0	0	0
GT20390G	ORF1ab:6709R>X	0.0114943	0	0	0	0	0	0	0	0	0	0	0	0	0	0	0	0	0
G20397T	ORF1ab:6711K>N	0	0	0	0	0	0	0	0	0	0	0	0	0.0208333	0	0	0	0	0
G20493C	ORF1ab:6743V	0.0114943	0	0	0	0	0	0	0	0	0	0	0	0	0	0	0	0	0
A20532G	ORF1ab:6756E	0	0	0	0	0	0	0	0	0	0	0	0	0.0208333	0	0	0	0	0
G20616T	ORF1ab:6784W>C	0	0	0	0	0	0	0	0	0	0	0	0	0	0	0	0	0	0
C20628T	ORF1ab:6788G	0	0	0	0	0	0	0.0151515	0	0	0	0	0	0	0	0	0	0	0
A20713C	ORF1ab:6817R	0	0	0	0	0	0	0	0	0	0	0	0	0.0208333	0	0	0	0	0
C20806T	ORF1ab:6848L	0.0114943	0	0	0	0	0	0	0	0	0	0	0	0	0	0	0	0	0
C20936T	ORF1ab:6891T>M	0	0	0.0909091	0	0	0	0	0	0	0	0	0	0	0	0	0	0	0
G20940T	ORF1ab:6892L	0	0	0	0.00862069	0	0	0	0	0	0	0	0	0	0	0	0	0	0
T20943C	ORF1ab:6893L	0	0	0	0	0	0	0	0	0	0	0	0	0.0208333	0	0	0	0	0
C20946A	ORF1ab:6894V	0	0	0	0	0	0	0	0	0	0	0	0	0.0208333	0	0	0	0	0
T21015C	ORF1ab:6917H	0	0	0	0	0	0	0.0151515	0	0	0	0	0	0	0	0	0	0	0
A21171T	ORF1ab:6969I	0	0	0	0.00862069	0	0	0	0	0	0	0	0	0	0	0	0	0	0
C21234A	ORF1ab:6990A	0	0	0	0	0	0	0	0	0	0	0	0	0.0208333	0	0	0	0	0
G21255C	ORF1ab:6997A	0.0114943	0	0	0	0	0	0	0	0	0	0	0	0	0	0	0	0	0
C21304A	ORF1ab:7014R>S	0	0	0	0	0	0	0	0	0	0	0	0	0	0	0	0.5	0	0
C21306T	ORF1ab:7014R	0.0114943	0	0	0	0	0	0	0	0	0	0	0	0	0	0	0	0	0
A21345AT	#N/A	0	0	0	0	0	0.0188679	0	0	0	0	0	0	0	0	0	0	0	0
C21513T	ORF1ab:7083N	0	0	0	0	0	0	0.0151515	0	0	0	0	0	0	0	0	0	0	0
G21544A	ORF1ab:7094V>I	0	0	0	0	0	0	0	0	0	0	0	0	0.0208333	0	0	0	0	0
C21552T	ORF1ab:7096N	0	0	0	0	0	0	0	0	0	0	0	0.0212766	0	0	0	0	0	0
G21578T	S:6V>F	0	0	0	0	0	0	0.0151515	0	0	0	0	0	0	0	0	0	0	0
A21583G	S:7L	0	0	0	0	0	0	0	0	0	0.5	0	0	0	0	0	0	0	0
G21624T	S:21R>I	0.0114943	0	0	0	0	0	0	0	0	0	0	0	0	0	0	0	0	0
T21649C	S:29T	0	0	0	0.00862069	0	0	0	0	0	0	0	0	0	0	0	0	0	0
C21707T	S:49H>Y	0.0114943	0	0	0	0	0	0	0	0	0	0	0	0	0	0	0	0	0
G21718T	S:52Q>H	0	0	0	0.00862069	0	0	0	0	0	0	0	0	0	0	0	0	0	0
C21721T	S:53D	0	0	0	0	0	0.0188679	0	0	0	0	0	0	0	0	0	0	0	0
C21736A	S:58F>L	0	0	0	0	0	0.0188679	0	0	0	0	0	0	0	0	0	0	0	0
A21764T	S:68I>L	0	0	0	0	0	0	0	0	0	0	0	0	0.0208333	0	0	0	0	0
G21777T	S:72G>V	0	0	0	0	0	0	0.0151515	0	0	0	0	0	0	0	0	0	0	0
A21792T	S:77K>M	0	0	0	0.00862069	0	0	0	0	0	0	0	0	0	0	0	0	0	0
G21793T	S:77K>N	0.0114943	0	0	0	0	0	0	0	0	0	0	0	0	0	0	0	0	0
G21800T	S:80D>Y	0	0	0	0	0	0	0.0151515	0	0	0	0	0	0	0	0	0	0	0
T21835C	S:91Y	0.0114943	0	0	0	0	0	0	0	0	0	0	0	0	0	0	0	0	0
T21886C	S:108T	0	0	0	0	0	0	0	0	0	0	0	0	0.0208333	0	0	0	0	0
C21910T	S:116S	0.0114943	0	0	0	0	0	0	0	0	0	0	0	0	0	0	0	0	0
A21958C	S:132E>D	0	0	0	0	0	0	0	0	0	0	0	0	0.0208333	0	0	0	0	0
C21998T	S:146H>Y	0.0114943	0	0	0	0	0	0	0	0	0	0	0	0	0	0	0	0	0
A22005G	S:148N>S	0.0114943	0	0	0	0	0	0	0	0	0	0	0	0	0	0	0	0	0
G22051T	S:163A	0.0114943	0	0	0	0	0	0	0	0	0	0	0	0	0	0	0	0	0
G22113T	S:184G>V	0	0	0	0	0	0	0.0151515	0	0	0	0	0	0	0	0	0	0	0
G22131A	S:190R>K	0.0114943	0	0	0	0	0	0	0	0	0	0	0	0	0	0	0	0	0
G22205T	S:215D>Y	0	0	0	0	0	0	0	0	0	0	0	0	0.0208333	0	0	0	0	0
G22216T	S:218Q>H	0	0	0.0909091	0	0	0	0	0	0	0	0	0	0	0	0	0	0	0
TGCTTTA22288T	S:243-244AL>-	0	0	0	0	0	0	0	0	0	0	0	0	0.0208333	0	0	0	0	0
G22289T	S:243A>S	0.0114943	0	0	0	0	0	0	0	0	0	0	0	0	0	0	0	0	0
T22303G	S:247S>R	0.0114943	0	0	0	0	0	0	0	0	0	0	0	0	0	0	0	0	0
C22311A	S:250T>N	0	0	0	0	0	0	0	0	0	0	0	0	0.0208333	0	0	0	0	0
C22314A	S:251P>H	0	0	0	0	0	0	0	0	0	0	0	0	0.0208333	0	0	0	0	0
C22314T	S:251P>L	0	0	0	0	0	0	0	0	0	0	0	0	0.0208333	0	0	0	0	0
T22318C	S:252G	0	0	0	0	0	0	0	0	0	0	0	0.0212766	0	0	0	0	0	0
C22338T	S:259T>I	0	0	0	0	0	0	0.0151515	0	0	0	0	0	0	0	0	0	0	0
C22341T	S:260A>V	0	0	0	0	0	0.0188679	0	0	0	0	0	0	0	0	0	0	0	0
A22400G	S:280N>D	0.0114943	0	0	0	0	0	0	0	0	0	0	0	0	0	0	0	0	0
G22403C	S:281E>Q	0	0	0	0	0	0	0	0	0	0	0	0	0.0208333	0	0	0	0	0
G22604T	S:348A>S	0	0	0	0.00862069	0	0	0	0	0	0	0	0	0	0	0	0	0	0
AC22623A	S:354N>X	0	0	0	0	0	0	0	0	0	0	0	0	0.0208333	0	0	0	0	0
G22661T	S:367V>F	0.0114943	0	0	0	0	0	0	0	0	0	0	0	0	0	0	0	0	0
C22687T	S:375S	0.0114943	0	0	0	0	0	0	0	0	0	0	0	0	0	0	0	0	0
T22795C	S:411A	0	0	0	0.00862069	0	0	0	0	0	0	0	0	0	0	0	0	0	0
G22801T	S:413G	0	0	0	0.00862069	0	0	0	0	0	0	0	0	0	0	0	0	0	0
A22842G	S:427D>G	0	0	0	0	0	0	0.0151515	0	0	0	0	0	0	0	0	0	0	0
C22851T	S:430T>I	0	0	0	0	0	0.0188679	0	0	0	0	0	0	0	0	0	0	0	0
T23031C	S:490F>S	0	0	0	0.00862069	0	0	0	0	0	0	0	0	0	0	0	0	0	0
T23042C	S:494S>P	0	0	0	0	0	0	0.0151515	0	0	0	0	0	0	0	0	0	0	0
G23120T	S:520A>S	0	0	0	0	0	0.0188679	0	0	0	0	0	0	0	0	0	0	0	0
C23127T	S:522A>V	0.0114943	0	0	0	0	0	0	0	0	0	0	0	0	0	0	0	0	0
T23194C	S:544N	0	0	0	0	0	0	0	0	0	0	0	0	0.0208333	0	0	0	0	0
G23236T	S:558K>N	0.0114943	0	0	0	0	0	0	0	0	0	0	0	0	0	0	0	0	0
G23242A	S:560L	0	0	0	0.00862069	0	0	0	0	0	0	0	0	0	0	0	0	0	0
A23267C	S:569I>L	0	0	0	0	0	0	0.0151515	0	0	0	0	0	0	0	0	0	0	0
G23270T	S:570A>S	0	0	0	0	0	0	0.0151515	0	0	0	0	0	0	0	0	0	0	0
A23329G	S:589P	0.0114943	0	0	0	0	0	0	0	0	0	0	0	0	0	0	0	0	0
T23377C	S:605S	0	0	0	0	0	0.0188679	0	0	0	0	0	0	0	0	0	0	0	0
T23431C	S:623A	0	0	0	0	0	0	0	0	0	0	0	0	0.0208333	0	0	0	0	0
G23486A	S:642V>I	0	0	0	0	0	0.0188679	0	0	0	0	0	0	0	0	0	0	0	0
C23533T	S:657N	0	0	0	0	0	0.0188679	0	0	0	0	0	0	0	0	0	0	0	0
A23570T	S:670I>L	0	0	0	0	0	0.0188679	0	0	0	0	0	0	0	0	0	0	0	0
C23577T	S:672A>V	0	0	0	0.00862069	0	0	0	0	0	0	0	0	0	0	0	0	0	0
A23586T	S:675Q>L	0	0	0	0	0	0	0	0	0	0	0	0	0.0208333	0	0	0	0	0
G23628T	S:689S>I	0	0	0	0	0	0.0188679	0	0	0	0	0	0	0	0	0	0	0	0
T23739C	S:726I>T	0	0	0	0	0	0	0.0151515	0	0	0	0	0	0	0	0	0	0	0
T23866G	S:768T	0	0	0	0	0	0	0	0	0	0	0	0	0.0208333	0	0	0	0	0
C23917A	S:785V	0	0	0	0	0	0	0.0151515	0	0	0	0	0	0	0	0	0	0	0
G23984A	S:808D>N	0	0	0	0	0	0.0188679	0	0	0	0	0	0	0	0	0	0	0	0
C23996T	S:812P>S	0.0114943	0	0	0	0	0	0	0	0	0	0	0	0	0	0	0	0	0
C24034T	S:824N	0	0	0	0	0	0.0188679	0	0	0	0	0	0	0	0	0	0	0	0
A24066T	S:835K>I	0	0	0	0	0	0	0.0151515	0	0	0	0	0	0	0	0	0	0	0
G24095T	S:845A>S	0	0	0	0	0	0	0.0151515	0	0	0	0	0	0	0	0	0	0	0
G24102A	S:847R>K	0.0114943	0	0	0	0	0	0	0	0	0	0	0	0	0	0	0	0	0
A24110C	S:850I>L	0	0	0	0	0	0	0	0	0	0	0	0	0.0208333	0	0	0	0	0
C24138T	S:859T>I	0.0114943	0	0	0	0	0	0	0	0	0	0	0	0	0	0	0	0	0
A24190C	S:876A	0	0	0	0	0	0	0.0151515	0	0	0	0	0	0	0	0	0	0	0
C24208A	S:882I	0	0	0	0	0	0	0.0151515	0	0	0	0	0	0	0	0	0	0	0
C24237T	S:892A>V	0	0	0	0	0	0	0	0	0	0	0	0	0.0208333	0	0	0	0	0
T24331A	S:923I	0.0114943	0	0	0	0	0	0	0	0	0	0	0	0	0	0	0	0	0
C24381T	S:940S>F	0	0	0	0	0	0	0	0	0	0	0.0588235	0	0	0	0	0	0	0
T24406C	S:948L	0	0	0.0909091	0	0	0	0	0	0	0	0	0	0	0	0	0	0	0
T24460C	S:966L	0	0	0	0.00862069	0	0	0	0	0	0	0	0	0	0	0	0	0	0
T24475G	S:971G	0	0	0.0909091	0	0	0	0	0	0	0	0	0	0	0	0	0	0	0
T24514C	S:984L	0	0	0	0	0	0	0.0151515	0	0	0	0	0	0	0	0	0	0	0
A24538C	S:992Q>H	0	0	0	0	0	0	0	0	0	0	0	0.0212766	0	0	0	0	0	0
G24550T	S:996L>F	0	0	0	0.00862069	0	0	0	0	0	0	0	0	0	0	0	0	0	0
C24700T	S:1046G	0	0	0	0.00862069	0	0	0	0	0	0	0	0	0	0	0	0	0	0
C24767T	S:1069P>S	0.0114943	0	0	0	0	0	0	0	0	0	0	0	0	0	0	0	0	0
A24779G	S:1073K>E	0	0	0	0	0	0	0.0151515	0	0	0	0	0	0	0	0	0	0	0
C24789T	S:1076T>I	0.0114943	0	0	0	0	0	0	0	0	0	0	0	0	0	0	0	0	0
G24794T	S:1078A>S	0	0	0	0	0	0	0	0	0	0	0	0	0.0208333	0	0	0	0	0
C24844A	S:1094V	0	0	0	0	0	0	0	0	0	0	0	0	0.0208333	0	0	0	0	0
A24864G	S:1101H>R	0	0	0	0	0	0	0.0151515	0	0	0	0	0	0	0	0	0	0	0
A24874G	S:1104V	0.0114943	0	0	0	0	0	0	0	0	0	0	0	0	0	0	0	0	0
C24916T	S:1118D	0	0	0	0	0	0	0	0	0	0	0	0	0.0208333	0	0	0	0	0
G24926A	S:1122V>M	0	0	0	0	0	0.0188679	0	0	0	0	0	0	0	0	0	0	0	0
G24985A	S:1141L	0	0	0	0	0	0	0.0151515	0	0	0	0	0	0	0	0	0	0	0
C25006T	S:1148F	0	0	0	0.00862069	0	0	0	0	0	0	0	0	0	0	0	0	0	0
G25033T	S:1157K>N	0	0	0	0	0	0	0	0	0	0	0	0	0.0208333	0	0	0	0	0
T25039C	S:1159H	0	0	0	0.00862069	0	0	0	0	0	0	0	0	0	0	0	0	0	0
C25047T	S:1162P>L	0	0	0	0	0	0	0.0151515	0	0	0	0	0	0	0	0	0	0	0
G25049T	S:1163D>Y	0.0114943	0	0	0	0	0	0	0	0	0	0	0	0	0	0	0	0	0
T25057C	S:1165D	0	0	0	0	0	0.0188679	0	0	0	0	0	0	0	0	0	0	0	0
G25135T	S:1191K>N	0	0	0	0	0	0	0	0	0	0	0	0	0.0208333	0	0	0	0	0
T25144C	S:1194N	0.0114943	0	0	0	0	0	0	0	0	0	0	0	0	0	0	0	0	0
T25171C	S:1203L	0	0	0	0	0	0	0.0151515	0	0	0	0	0	0	0	0	0	0	0
G25186T	S:1208Q>H	0	0	0	0	0	0	0	0	0	0	0	0	0.0208333	0	0	0	0	0
A25190C	S:1210I>L	0	0	0.0909091	0	0	0	0	0	0	0	0	0	0	0	0	0	0	0
G25218T	S:1219G>V	0	0	0	0.00862069	0	0	0	0	0	0	0	0	0	0	0	0	0	0
[truncated: 327 more rows]

## Sheet: Supplementary table 3
Table S3: Mutation pairs selected from LD analysis of Spike mutation (with r2 >=0.8 and D'>=0.9)
Pre-Omicron Variants
L1	L1	L2	L2	D'	LOD	r^2	CIlow	CIhi	Dist
C23604A	P681H	C23709T	T716I	1	67.74	0.952	0.94	1	105
A23063T	N501Y	C23271A	A570D	0.972	102.46	0.945	0.93	1	208
C23271A	A570D	G24914C	D1118H	1	103.03	0.922	0.96	1	1643
A23063T	N501Y	T24506G	S982A	0.972	99.58	0.919	0.92	1	1443
C23271A	A570D	T24506G	S982A	0.972	99.58	0.919	0.92	1	1235
G22022A	E154K	G23012C	E484Q	1	34.47	0.898	0.88	1	990
T24506G	S982A	G24914C	D1118H	0.973	98.96	0.897	0.92	1	408
T22917G	L452R	C23604G	P681R	0.989	191.7	0.875	0.96	1	687
A23063T	N501Y	G24914C	D1118H	0.972	94.97	0.871	0.92	1	1851
ATACATG21764A	IHV68-70I	TTTA21990T	VY143-144V	0.957	109.48	0.842	0.91	0.99	226
Community Samples
L1	L1	L2	L2	D'	LOD	r^2	CIlow	CIhi	Dist
AATT22193A	NL211-212I	T22204TGAGCCAGAA	R214REPE	1	57.8	1	0.95	1	11
C23604A	P681H	G23948T	D796Y	1	99.2	1	0.97	1	344
T22917G	L452R	C23604G	P681R	1	127.36	0.98	0.97	1	687
C23604A	P681H	C23854A	N764K	1	93.59	0.971	0.96	1	250
C23854A	N764K	G23948T	D796Y	1	93.59	0.971	0.96	1	94
C22674T	S371F	C22686T	S375F	1	88.83	0.969	0.96	1	12
C23604G	P681R	G24410A	D950N	1	114.6	0.922	0.97	1	806
GAGTTCA22028G	EFR156-158G	T22917G	L452R	0.98	114.71	0.922	0.94	1	889
C23604A	P681H	T24469A	N969K	1	85.21	0.913	0.96	1	865
G23948T	D796Y	T24469A	N969K	1	85.21	0.913	0.96	1	521
C24130A	N856K	C24503T	L981F	1	62.71	0.913	0.94	1	373
G21987A	G142D	T22917G	L452R	0.98	114.05	0.906	0.94	1	930
T22917G	L452R	G24410A	D950N	1	112.26	0.904	0.97	1	1493
C21762T	A67V	G23048A	G496S	0.951	57.45	0.904	0.88	0.99	1286
GAGTTCA22028G	EFR156-158G	C23604G	P681R	0.96	110.44	0.903	0.92	0.99	1576
G21987A	G142D	C23604G	P681R	0.98	110.73	0.888	0.94	1	1617
GGTGTTTATT21986G	GVYY142-145D	AATT22193A	NL211-212I	0.941	48.75	0.885	0.86	0.98	207
GGTGTTTATT21986G	GVYY142-145D	T22204TGAGCCAGAA	R214REPE	0.941	48.75	0.885	0.86	0.98	218
C23854A	N764K	T24469A	N969K	0.969	79.66	0.882	0.91	1	615
G21987A	G142D	GAGTTCA22028G	EFR156-158G	0.979	107.58	0.87	0.94	1	41
GAGTTCA22028G	EFR156-158G	G24410A	D950N	0.958	102.58	0.863	0.91	0.99	2382
C21762T	A67V	T22673C	S371P	0.948	53.02	0.855	0.87	0.99	911
T22673C	S371P	G23048A	G496S	0.948	53.02	0.855	0.87	0.99	375
G21987A	G142D	G24410A	D950N	1	106.1	0.853	0.97	1	2423
GGTGTTTATT21986G	GVYY142-145D	T22673C	S371P	1	50.32	0.847	0.92	1	687
AATT22193A	NL211-212I	T22673C	S371P	1	50.32	0.847	0.92	1	480
T22204TGAGCCAGAA	R214REPE	T22673C	S371P	1	50.32	0.847	0.92	1	469
C22686T	S375F	C25000T	D1146D	1	69.98	0.817	0.95	1	2314
C21762T	A67V	GGTGTTTATT21986G	GVYY142-145D	1	48.74	0.805	0.92	1	224
C21762T	A67V	AATT22193A	NL211-212I	1	48.74	0.805	0.92	1	431
C21762T	A67V	T22204TGAGCCAGAA	R214REPE	1	48.74	0.805	0.92	1	442
GGTGTTTATT21986G	GVYY142-145D	G23048A	G496S	1	48.74	0.805	0.92	1	1062
AATT22193A	NL211-212I	G23048A	G496S	1	48.74	0.805	0.92	1	855
T22204TGAGCCAGAA	R214REPE	G23048A	G496S	1	48.74	0.805	0.92	1	844
C22686T	S375F	C23604A	P681H	0.937	71.35	0.802	0.87	0.98	918
C22686T	S375F	G23948T	D796Y	0.937	71.35	0.802	0.87	0.98	1262
A23063T	N501Y	C23604A	P681H	0.937	71.35	0.802	0.87	0.98	541
A23063T	N501Y	G23948T	D796Y	0.937	71.35	0.802	0.87	0.98	885
International Travellers
L1	L1	L2	L2	D'	LOD	r^2	CIlow	CIhi	Dist
AATT22193A	NL211-212I	T22204TGAGCCAGAA	R214REPE	1	261.99	0.989	0.98	1	11
C23854A	N764K	G23948T	D796D	1	505.05	0.969	0.99	1	94
GGTGTTTATT21986G	GVYY142-145D	T22204TGAGCCAGAA	R214REPE	1	248.73	0.935	0.98	1	218
GGTGTTTATT21986G	GVYY142-145D	AATT22193A	NL211-212NL2NL>I	1	244.55	0.925	0.98	1	207
C23604G	P681R	G24410A	D950D	0.977	138.59	0.911	0.93	1	806
C23604A	P681H	G23948T	D796D	0.972	449.87	0.904	0.95	0.99	344
C23604A	P681H	T24469A	N969N	0.968	437.68	0.887	0.94	0.99	865
G23948T	D796Y	T24469A	N969N	0.941	428.71	0.878	0.92	0.96	521
C23604A	P681H	C23854A	N764N	0.972	430.36	0.875	0.95	0.99	250
C23854A	N764K	T24469A	N969N	0.945	425.53	0.874	0.92	0.97	615
C24130A	N856K	C24503T	L981L	0.944	395.57	0.874	0.92	0.97	373
C22674T	S371F	C22686T	S375S	0.932	378.42	0.86	0.91	0.96	12

## Sheet: Supplementary table 4
Table S4: Docking scores using HADDOCK for mutations selected from LD.
Model_name	Mutations in Spike	Lineage	HADDOCK score	Cluster size	RMSD from the overall lowest-energy structure	Van der Waals energy	Electrostatic energy	Desolvation energy	Restraints violation energy	Buried Surface Area	Z-Score
Set-0	Ref	Wild-type	-65.4 +/- 25.5	5	5.0 +/- 4.5	-73.1 +/- 10.0	-195.3 +/- 83.1	-22.6 +/- 3.5	693.5 +/- 55.6	2319.4 +/- 298.2	-1.3
Set-1	P681R,L452R,EFR:156-158G,D950N,G142D	Delta	-75.6 +/- 7.8	17	24.4 +/- 0.6	-76.5 +/- 4.3	-144.3 +/- 20.8	-30.8 +/- 3.1	605.1 +/- 101.4	2107.9 +/- 67.1	-1.6
Set-2	N501Y,A570D,S982A,D1118H	Alpha	-47.4 +/- 15.4	5	0.4 +/- 0.2	-65.6 +/- 3.8	-129.2 +/- 15.2	-32.4 +/- 3.1	764.5 +/- 101.1	1882.0 +/- 74.5	-1.2
Set-3	N501Y,P681H,D796Y,N764K,N969K,S375F	Omicron(BA.1 & BA.2)	-42.3 +/- 2.4	12	3.4 +/- 3.3	-61.1 +/- 4.4	-180.2 +/- 31.4	-18.5 +/- 7.5	733.3 +/- 64.1	1798.0 +/- 54.0	-1.1
Set-4	G496S,S371P,A67V,GVYY142-145D,NL211-212I	BA.1	-73.3 +/- 21.4	6	2.1 +/- 1.2	-76.4 +/- 17.8	-282.1 +/- 28.3	-13.3 +/- 4.2	727.0 +/- 110.7	2523.3 +/- 268.8	-1.5
Set-5	T19I,V213G,T376A,R408S	BA.2	-67.9 +/- 7.3	12	1.2 +/- 0.7	-77.3 +/- 3.2	-143.4 +/- 24.9	-26.5 +/- 2.8	645.4 +/- 78.8	2260.1 +/- 105.7	-1.5
Set-6	N501Y,P681H,D796Y,N764K,N969K,S375F, G496S,S371P,A67V,GVYY142-145D,NL211-212I	Omicron common + BA.1	-56.4 +/- 4.8	29	21.0 +/- 0.1	-65.1 +/- 4.4	-149.8 +/- 19.9	-25.7 +/- 3.0	644.4 +/- 98.2	1792.0 +/- 32.4	-1.1
Set-7	N501Y,P681H,D796Y,N764K,N969K,S375F, T19I,V213G,T376A,R408S	Omicron common + BA.2	-49.5 +/- 3.6	26	21.2 +/- 0.1	-65.1 +/- 4.1	-138.9 +/- 25.5	-28.3 +/- 5.2	715.9 +/- 49.6	1785.0 +/- 43.5	-1.2
Binding free energy of Complexes
Protein-protein complex	Mutations in Spike	Lineage	Binding free energy ΔG (kcal mol-1)	Disassociation constant Kd (M) at 25.0 ℃	ICs charged-charged	ICs charged-polar	ICs charged-apolar	ICs polar-polar	ICs polar-apolar	ICs apolar-apolar	NIS charged	NIS apolar	No of residues interacting
Set-0	Ref	Wild-type	-11.6	3.3e-09	7	18	25	9	20	26	0.2209	0.3888	105
Set-1	P681R,L452R,EFR:156-158G,D950N,G142D	Delta	-14	5.2e-11	6	11	32	2	22	19	0.2202	0.3878	92
Set-2	N501Y,A570D,S982A,D1118H	Alpha	-10.7	1.5e-08	2	8	24	7	17	23	0.2214	0.3896	81
Set-3	N501Y,P681H,D796Y,N764K,N969K,S375F	Omicron(BA.1 & BA.2)	-12.2	1.2e-09	3	11	40	1	11	14	0.2234	0.3887	80
Set-4	G496S,S371P,A67V,GVYY142-145D,NL211-212I	BA.1	-11.4	4.4e-09	13	28	34	16	19	23	0.2191	0.3922	133
Set-5	T19I,V213G,T376A,R408S	BA.2	-11.9	1.9e-09	2	17	19	4	22	19	0.2215	0.3896	83
Set-6	N501Y,P681H,D796Y,N764K,N969K,S375F,G496S,S371P,A67V,GVYY142-145D,NL211-212I	Omicron common+BA1	-11.4	4.3e-09	2	12	36	1	10	11	0.2212	0.3929	72
Set-7	N501Y,P681H,D796Y,N764K,N969K,S375F,T19I,V213G,T376A,R408S	Omicron common+BA2	-12.9	3.7e-10	2	10	37	0	15	15	0.2215	0.3921	79
	*IC - Interacting Contacts	* NIS - Non-Interacting Surface
